# Supplementary material for: m5CRegpred: Epitranscriptome Target Prediction of 5-Methylcytosine (m5C) Regulators Based on Sequencing Features
Source: Genes (Basel). 2022 Apr 12;13(4):677. doi: 10.3390/genes13040677 (PMC9025882; doi:10.3390/genes13040677)
Supplement: Supplementary file 1 [file genes-13-00677-s001.zip]

Archive with 3 entries (3 files):
- Supplement Table S3.CSV
- Supplement Table S4 MCF10A_putitive_data.csv
- Supplement Tables S1 and S2.pdf
