# Supplementary material for: m5CRegpred: Epitranscriptome Target Prediction of 5-Methylcytosine (m5C) Regulators Based on Sequencing Features
Source: Genes (Basel). 2022 Apr 12;13(4):677. doi: 10.3390/genes13040677 (PMC9025882; doi:10.3390/genes13040677)
Supplement: Supplementary file 1 [file genes-13-00677-s001.zip › Supplement Table S3.CSV]

	seqnames	start	end	width	strand	sequence	regulator	motif
1	chr21	40717093	40717093	1	-	GAAGACUUACCUGCGGAAAACGGGGAAACGAAGACUGAGGA	NSUN2	NGGG
2	chr19	1104759	1104759	1	+	CCGCGCGGGCGCAGGCUCCCCCGGGCGCCGCAGGCAGCGGU	NSUN2	NGGG
3	chr19	1104760	1104760	1	+	CGCGCGGGCGCAGGCUCCCCCGGGCGCCGCAGGCAGCGGUG	NSUN2	NGGG
4	chr19	16187858	16187858	1	+	CUCCGACUCCGGGGCUGGCGCCGGGGUCCCGGGCCGAGGGG	NSUN2	NGGG
5	chr19	33668012	33668012	1	+	UGUCUAGUAAACAGGAGAUCCUGGGUUCGAAUCCCAGCGGU	NSUN2	NGGG
6	chr19	42373231	42373231	1	+	GGCUCCAAGAGUGUGGCCCGCCGGGUCCUCCAAGCCCUGGA	NSUN2	NGGG
7	chr19	42373788	42373788	1	+	GCGGCCGCAAACUGACACCUCAGGGACAAAGAGAUCUGGAC	NSUN2	NGGG
8	chr19	42373803	42373803	1	+	CACCUCAGGGACAAAGAGAUCUGGACAGAAUCGCCGGACAG	NSUN2	NGGG
9	chr19	58898652	58898652	1	+	CGGCCUCUUCCUGUCUGUACCAGGGCGGCGCGUGGUCUACG	NSUN2	NGGG
10	chr19	4724659	4724659	1	-	GAAAGGUCCCCGGUUCGAUCCCGGGCGGAAACAGGUCAGCU	NSUN2	NGGG
11	chr19	4724658	4724658	1	-	AAAGGUCCCCGGUUCGAUCCCGGGCGGAAACAGGUCAGCUG	NSUN2	NGGG
12	chr19	10277319	10277319	1	-	GAGGAGCCGGACAGAGAAGCCAGGGCAGGCGUGCAGGCUGA	NSUN2	NGGG
13	chr19	12814460	12814460	1	-	AAGUGAUGGAGAGCAAUACCCGGGGAUGACUGUGACCACAU	NSUN2	NGGG
14	chr19	18391693	18391693	1	-	CGCGAACCUGAGCAGCUACGCGGGCGGCGCCGGGGGCGCGG	NSUN2	NGGG
15	chr19	18391684	18391684	1	-	GAGCAGCUACGCGGGCGGCGCCGGGGGCGCGGGGGGCGCCG	NSUN2	NGGG
16	chr19	18391683	18391683	1	-	AGCAGCUACGCGGGCGGCGCCGGGGGCGCGGGGGGCGCCGC	NSUN2	NGGG
17	chr19	45981924	45981924	1	-	CCCGGAUGAUCCUCAGUGGUCUGGGGUGCAGGCUUCAAACC	NSUN2	NGGG
18	chr19	49119436	49119436	1	-	UGUGCACUGCGCGUGACCAGCCGGGCCCGCAGCCGCAUCCU	NSUN2	NGGG
19	chr19	49119435	49119435	1	-	GUGCACUGCGCGUGACCAGCCGGGCCCGCAGCCGCAUCCUC	NSUN2	NGGG
20	chr19	51302733	51302733	1	-	CACUGAGGACACGGUGCCCCCCGGGACCUUUGACACCCGGG	NSUN2	NGGG
21	chr19	51302732	51302732	1	-	ACUGAGGACACGGUGCCCCCCGGGACCUUUGACACCCGGGG	NSUN2	NGGG
22	chr19	51302717	51302717	1	-	CCCCCCGGGACCUUUGACACCCGGGGGUCUGAGGGGCCCUG	NSUN2	NGGG
23	chr19	51302716	51302716	1	-	CCCCCGGGACCUUUGACACCCGGGGGUCUGAGGGGCCCUGG	NSUN2	NGGG
24	chr19	51305654	51305654	1	-	GGCUCCCAUGAUGUCCAGCACUGGGCUCUGAUCACCCCUGA	NSUN2	NGGG
25	chr5	134260237	134260237	1	+	UCGGGAGGAUCCUAUUGGUGCGGGGGCUUUGUAUGAUUAUG	NSUN2	NGGG
26	chr5	140090919	140090919	1	+	AAUUGAAACAAGCAACCUGUCUGGGUUGUUCGAGACCCGCG	NSUN2	NGGG
27	chr5	140090938	140090938	1	+	UCUGGGUUGUUCGAGACCCGCGGGCGCUCUCCAGUCCUUUU	NSUN2	NGGG
28	chr5	140098559	140098559	1	+	AGUACAUUGUAACCACCUCUCUGGGUGGUUCGAGACCCGCG	NSUN2	NGGG
29	chr5	140105792	140105792	1	+	CGUGUCAUCAAACCACCUCUCUGGGUUGUUCGAGACCCGCG	NSUN2	NGGG
30	chr5	162864767	162864767	1	+	GUGGGGUGAGGUGAGCAGGCCCGGGGAGGGUGGUUACCGCU	NSUN2	NGGG
31	chr5	162864768	162864768	1	+	UGGGGUGAGGUGAGCAGGCCCGGGGAGGGUGGUUACCGCUG	NSUN2	NGGG
32	chr5	109035469	109035469	1	-	CCAGGGUUGAUUCGGCUGAUCUGGCUGGCUAGGCGGGUGUC	NSUN2	NGGG
33	chr5	135416223	135416223	1	-	UCUAUCUGUCCAUCUCUGUGCUGGGGUUCGAGACCCGCGGG	NSUN2	NGGG
34	chr5	157403856	157403856	1	-	UAUUAAAUGGAUUUUUGGAGCAGGGAGAUAGAGUAGGAGCU	NSUN2	NGGG
35	chr5	180618695	180618695	1	-	GGUCGCGAGUUCAAAUCUCGCUGGGGCCUGCUUCCGUCUUU	NSUN2	NGGG
36	chr5	180618760	180618760	1	-	UGUCAAAAGGAAACCAACAGCCGGCUCCAUAGCUCAGGGGU	NSUN2	NGGG
37	chr5	180618746	180618746	1	-	CAACAGCCGGCUCCAUAGCUCAGGGGUUAGAGCACUGGUCU	NSUN2	NGGG
38	chr5	180670380	180670380	1	-	CCGGGGGCCUACGGGCCGGGCGGGGCGGUGAUGACCCCAAC	NSUN2	NGGG
39	chrX	41152113	41152113	1	+	UCUCGGAAGCUAAGCAGGGUCGGGCCUGGUUAGUACUUGGA	NSUN2	NGGG
40	chrX	68892379	68892379	1	+	GUCUGAUCUUGGAAGCUAAGCAGGGUCGGGCCUGGUUAGUA	NSUN2	NGGG
41	chrX	68892385	68892385	1	+	UCUUGGAAGCUAAGCAGGGUCGGGCCUGGUUAGUACUUGGA	NSUN2	NGGG
42	chrX	68892417	68892417	1	+	GUACUUGGAUGGGAGACCACCUGGGAAUACCGGGUGCUGUA	NSUN2	NGGG
43	chrX	68892426	68892426	1	+	UGGGAGACCACCUGGGAAUACCGGGUGCUGUAGGCUUUGGC	NSUN2	NGGG
44	chrX	68892446	68892446	1	+	CCGGGUGCUGUAGGCUUUGGCCGGGCGUGGUGGCUCACGCC	NSUN2	NGGG
45	chrX	30907330	30907330	1	-	CGGCGCGUACCCUGGGGGUUCGGGCGGGGAAGCGGCGCCGG	NSUN2	NGGG
46	chrX	30907326	30907326	1	-	GCGUACCCUGGGGGUUCGGGCGGGGAAGCGGCGCCGGCCCG	NSUN2	NGGG
47	chrX	53430550	53430550	1	-	AGAUUGGUGUGCGCAACAUCCGGGAGUUUGAGGAAGAAAAG	NSUN2	NGGG
48	chrX	71492511	71492511	1	-	GCAGUGGGUGAAAUGGGUCCCUGGGUGACAUGUCAGAUCUU	NSUN2	NGGG
49	chrX	73046726	73046726	1	-	AGAAGUCUUAAGACCUGGGACAGGACACAUGGAAGGCCUAA	NSUN2	NGGG
50	chrX	73071131	73071131	1	-	UUUCGUGUUGGGUUUUGCCGCAGGGACAAUAUGGCAGGCGU	NSUN2	NGGG
51	chr8	28387984	28387984	1	+	UUCUGAUCUCGGAAGCUAAGCAGGGUCGGGCCUGGUUAGUA	NSUN2	NGGG
52	chr8	28387990	28387990	1	+	UCUCGGAAGCUAAGCAGGGUCGGGCCUGGUUAGUACUUGGA	NSUN2	NGGG
53	chr8	145150063	145150063	1	+	GCCCGCGGGGCGCGGGGCUCCCGGGCGCGCGUGCCCGGGGU	NSUN2	NGGG
54	chr8	145150064	145150064	1	+	CCCGCGGGGCGCGGGGCUCCCGGGCGCGCGUGCCCGGGGUC	NSUN2	NGGG
55	chr8	145150077	145150077	1	+	GGGCUCCCGGGCGCGCGUGCCCGGGGUCUGCUGUGCAGCGC	NSUN2	NGGG
56	chr8	145150078	145150078	1	+	GGCUCCCGGGCGCGCGUGCCCGGGGUCUGCUGUGCAGCGCG	NSUN2	NGGG
57	chr8	139815665	139815665	1	-	GUCUGAUCUCGGAAGCUAAGCAGGGUCGGGCCUGGUUAGUA	NSUN2	NGGG
58	chr8	139815659	139815659	1	-	UCUCGGAAGCUAAGCAGGGUCGGGCCUGGUUAGUACUUGGA	NSUN2	NGGG
59	chr8	146015206	146015206	1	-	UCCGGGGAACCAAGACUGUGCAGGAGAAAGAGAACUAGUGC	NSUN2	NGGG
60	chr8	146015225	146015225	1	-	GCCCGCCGGACUGGACGUCUCCGGGGAACCAAGACUGUGCA	NSUN2	NGGG
61	chr22	43011379	43011379	1	+	CCGCCUACUUUGCGGGAUGCCUGGGAGUUGCGAUCUGCCCG	NSUN2	NGGG
62	chr22	39709886	39709886	1	-	GAUGAGGCCUGGAAUGUGCGCUGGGCACAGCGCCCGAGACA	NSUN2	NGGG
63	chr22	39709898	39709898	1	-	CAGCUGUUCAGUGAUGAGGCCUGGAAUGUGCGCUGGGCACA	NSUN2	NGGG
64	chr9	96324161	96324161	1	+	UGGAUAUGGGAGAUGUAGCUCAGGGGUAGAGCAUUUGACUG	NSUN2	NGGG
65	chr9	19063667	19063667	1	-	GAAAUCGUAACGGACAGAUACGGGGCAGACAGAUUUUAGAA	NSUN2	NGGG
66	chr9	19063703	19063703	1	-	AAUAAACUGCCUUUUGAUGACCGGGACGAAUUGAGUGAAAU	NSUN2	NGGG
67	chr9	19379502	19379502	1	-	CAGAAGUUGCUGCUGACGCUCUGGGUGAAGAAUGGAAGGUA	NSUN2	NGGG
68	chr9	139620637	139620637	1	-	CUCUGCUGUGCCUGUGGCCUCGGGGCAAAGAGAAAGUGGCG	NSUN2	NGGG
69	chr1	17188462	17188462	1	+	UCGCCUCCCACGCGGGAGACCCGGGUUCAAUUCCCGGCCAA	NSUN2	NGGG
70	chr1	17188475	17188475	1	+	GGGAGACCCGGGUUCAAUUCCCGGCCAAUGCAAAAGGGUCU	NSUN2	NGGG
71	chr1	17199125	17199125	1	+	GGCGCUUUCACCGCCGCGGCCCGGGUUCGAUUCCCGGCCAG	NSUN2	NGGG
72	chr1	17199138	17199138	1	+	CCGCGGCCCGGGUUCGAUUCCCGGCCAGGGAAUUGUUUUAC	NSUN2	NGGG
73	chr1	17199143	17199143	1	+	GCCCGGGUUCGAUUCCCGGCCAGGGAAUUGUUUUACACUGG	NSUN2	NGGG
74	chr1	28833893	28833893	1	+	AUUGUCCAACGUGGAUACACCCGGGAGGUCACUCUCCCCGG	NSUN2	NGGG
75	chr1	28833894	28833894	1	+	UUGUCCAACGUGGAUACACCCGGGAGGUCACUCUCCCCGGG	NSUN2	NGGG
76	chr1	28833910	28833910	1	+	CACCCGGGAGGUCACUCUCCCCGGGCUCUGUCCAAGUGGCG	NSUN2	NGGG
77	chr1	28833911	28833911	1	+	ACCCGGGAGGUCACUCUCCCCGGGCUCUGUCCAAGUGGCGU	NSUN2	NGGG
78	chr1	28834072	28834072	1	+	UACUGGGGAGACAAACCAUGCAGGAAACAGCCUUCUAGAGC	NSUN2	NGGG
79	chr1	28835085	28835085	1	+	AGCAUUCCAACGUGGAUACCCUGGGAGGUCACUCUCCCCAG	NSUN2	NGGG
80	chr1	28835103	28835103	1	+	CCCUGGGAGGUCACUCUCCCCAGGCUCUGUCCAAGUGGCAU	NSUN2	NGGG
81	chr1	28835185	28835185	1	+	CCACAACGUUGAAGAUGAAGCUGGGCCUCGUGUCUGCGCCU	NSUN2	NGGG
82	chr1	28835245	28835245	1	+	CAGAGUCCUGUGGACAAUGACUGGGGAGACAAACCAUGCAG	NSUN2	NGGG
83	chr1	28835263	28835263	1	+	GACUGGGGAGACAAACCAUGCAGGAAACAUAUCUAGUAUAC	NSUN2	NGGG
84	chr1	40839683	40839683	1	+	AGGAGAGGGCUCUCCCCGCUCAGGAGGUGCCCCUGGGCGGG	NSUN2	NGGG
85	chr1	40839695	40839695	1	+	UCCCCGCUCAGGAGGUGCCCCUGGGCGGGGGACCGGGAGUC	NSUN2	NGGG
86	chr1	40839700	40839700	1	+	GCUCAGGAGGUGCCCCUGGGCGGGGGACCGGGAGUCCUCAA	NSUN2	NGGG
87	chr1	45242433	45242433	1	+	UUGGACGUGGGGAAUUUCUCCUGGGGCUCAGAGUGUGAGUG	NSUN2	NGGG
88	chr1	94313189	94313189	1	+	GCUGAAGGCAUUCAAAGGUUCCGGGUUCGAGUCCCGGCGGA	NSUN2	NGGG
89	chr1	94313202	94313202	1	+	AAAGGUUCCGGGUUCGAGUCCCGGCGGAGUCGUAACGCUUU	NSUN2	NGGG
90	chr1	109643027	109643027	1	+	GGAUCGUGACCCCAGCCCCGCCGGGCCGACCCGAAAUGAAA	NSUN2	NGGG
91	chr1	109643028	109643028	1	+	GAUCGUGACCCCAGCCCCGCCGGGCCGACCCGAAAUGAAAA	NSUN2	NGGG
92	chr1	154232241	154232241	1	+	UGUCUGACUGUGCUCAUGGCCAGGCAGGGGGGACAGUGUAU	NSUN2	NGGG
93	chr1	154232245	154232245	1	+	UGACUGUGCUCAUGGCCAGGCAGGGGGGACAGUGUAUGCAA	NSUN2	NGGG
94	chr1	161591531	161591531	1	+	GUUGGUGGUUCGUUCCCACCCCGGGACAGAAGUCCCACUUU	NSUN2	NGGG
95	chr1	161591532	161591532	1	+	UUGGUGGUUCGUUCCCACCCCGGGACAGAAGUCCCACUUUU	NSUN2	NGGG
96	chr1	166975290	166975290	1	+	GUACUUAGAUGAGAGACUGCCUGGGAAUACUGGGUGCUGUA	NSUN2	NGGG
97	chr1	166975299	166975299	1	+	UGAGAGACUGCCUGGGAAUACUGGGUGCUGUAGGCUUUUAC	NSUN2	NGGG
98	chr1	16861780	16861780	1	-	GCCCGGGUUCGAUUCCCGGUCAGGGAAUUGUUUUACACUGG	NSUN2	NGGG
99	chr1	16861798	16861798	1	-	GGCGCUUUCACCGCCGCGGCCCGGGUUCGAUUCCCGGUCAG	NSUN2	NGGG
100	chr1	91852922	91852922	1	-	AGGUGUCAGAAAAGUUACCACAGGGAUAACUGGCUUGUGGC	NSUN2	NGGG
101	chr1	91852913	91852913	1	-	AAAAGUUACCACAGGGAUAACUGGCUUGUGGCGGCCAAGCG	NSUN2	NGGG
102	chr1	91853118	91853118	1	-	GUGCCAGGUGGGGAGUUUGACUGGGGCUGUACACCUGUCAA	NSUN2	NGGG
103	chr1	150601981	150601981	1	-	UCCCUUCUCCGGUUGCCUUCCCGGGCCCCUUACACUCCACA	NSUN2	NGGG
104	chr1	155895775	155895775	1	-	GCCUUCACUGAAGAGUAUCACAGGGCUGACUGUACUACCCA	NSUN2	NGGG
105	chr1	159111412	159111412	1	-	AGAGGUUCCGGGUUCGAGUCCCGGCAGAGAUGGUCACCUGG	NSUN2	NGGG
106	chr1	182913563	182913563	1	-	UCUCGGAAGCUAAGCAGGGUCGGGCCUGGUUAGUGCUUGGA	NSUN2	NGGG
107	chr1	204531565	204531565	1	-	GUACUUGGAUGGGAGACCGCCUGGGAAUACCUGGUGCUGUA	NSUN2	NGGG
108	chr1	204531597	204531597	1	-	UCUCGGAAACUAAGCAGGGUCGGGCCUGGUUAGUACUUGGA	NSUN2	NGGG
109	chr1	228763930	228763930	1	-	GGGCCUGGUUAGUACUUGGACGGGAGACCGCCUGGGAAUAC	NSUN2	NGGG
110	chr1	228763951	228763951	1	-	UCUCGGAAGCUAAGCAGGGUCGGGCCUGGUUAGUACUUGGA	NSUN2	NGGG
111	chr14	50053569	50053569	1	+	AAUAGCCACUGCACUCCAGCCUGGGCAACAUAGCGAGACCC	NSUN2	NGGG
112	chr14	76070572	76070572	1	+	GUUUGAUCUCGGAAGCUAAGCAGGGUCGGGCCUGGUUAGUA	NSUN2	NGGG
113	chr14	96851069	96851069	1	+	UAUUAAAUGGAUUUUUGGAGCAGGGAGAUAGAAUAGGCUCU	NSUN2	NGGG
114	chr14	103801036	103801036	1	+	GGCGCAGUUUGGGCGGACGGCGGGCGGGCGCGGGCCCGGGC	NSUN2	NGGG
115	chr14	103801040	103801040	1	+	CAGUUUGGGCGGACGGCGGGCGGGCGCGGGCCCGGGCGCCG	NSUN2	NGGG
116	chr14	103801051	103801051	1	+	GACGGCGGGCGGGCGCGGGCCCGGGCGCCGGCCGCCCCCUC	NSUN2	NGGG
117	chr14	103801052	103801052	1	+	ACGGCGGGCGGGCGCGGGCCCGGGCGCCGGCCGCCCCCUCC	NSUN2	NGGG
118	chr14	20791383	20791383	1	-	CAGGGCACCAUGAGGAUGGGCUGGCUGUCCGUUAGUGCCUU	NSUN2	NGGG
119	chr14	20811274	20811274	1	-	GGCUGAGGUGAGGUACCCCGCAGGGGACCUCAUAACCCAAU	NSUN2	NGGG
120	chr14	20811356	20811356	1	-	CCCGCCCUUCGGGGAGGGGCCCGGCGGAUGCCUCCUUUGCC	NSUN2	NGGG
121	chr14	20811393	20811393	1	-	CCGCGCGAGGUCAGACUGGGCAGGAGAUGCCGUGGACCCCG	NSUN2	NGGG
122	chr14	20811367	20811367	1	-	AUGCCGUGGACCCCGCCCUUCGGGGAGGGGCCCGGCGGAUG	NSUN2	NGGG
123	chr14	20811420	20811420	1	-	GGAGGUGAGUUCCCAGAGAACGGGGCUCCGCGCGAGGUCAG	NSUN2	NGGG
124	chr14	20811462	20811462	1	-	AGGGCCAGAGGCGGCCCUAACAGGGCUCUCCCUGAGCUUCG	NSUN2	NGGG
125	chr14	20811443	20811443	1	-	ACAGGGCUCUCCCUGAGCUUCGGGGAGGUGAGUUCCCAGAG	NSUN2	NGGG
126	chr14	21077506	21077506	1	-	AGAGGUCCCGGGUUCAAAUCCCGGACGAGCCCUGUUCCUUU	NSUN2	NGGG
127	chr14	21077519	21077519	1	-	CGCUUAGGGUGCGAGAGGUCCCGGGUUCAAAUCCCGGACGA	NSUN2	NGGG
128	chr7	5229963	5229963	1	+	GCGGCGACCGAGGCGGCGAGCGGGGCCCGGCGCCGACCCUG	NSUN2	NGGG
129	chr7	53843937	53843937	1	+	UAUUAAGUGGAUUUUUGGAGCAGGGAGAUGGUUGAAAAUAA	NSUN2	NGGG
130	chr7	66421697	66421697	1	+	UUUUUUUUGGAGGGGGGAGGCAGGGUCUUGCUCUGUCCCUC	NSUN2	NGGG
131	chr7	91622287	91622287	1	+	GAUGAUGGAAAGUGAGUUGGCUGGGAAGCAGCAUGAGAUUG	NSUN2	NGGG
132	chr7	98479418	98479418	1	+	CAGUGCAUGCACGUGUAUGUCUGGGAGUACAAAUGGGUGCG	NSUN2	NGGG
133	chr7	128337548	128337548	1	+	GUCUCAUCUCGGAAGCUAAGCAGGGUCGGGCCUGGUUAGUA	NSUN2	NGGG
134	chr7	128337554	128337554	1	+	UCUCGGAAGCUAAGCAGGGUCGGGCCUGGUUAGUACUUGGA	NSUN2	NGGG
135	chr7	139025486	139025486	1	+	AAGGCAUUGGCCUCCUAAGCCAGGGAUUGUGGGUUCGAGUC	NSUN2	NGGG
136	chr7	139025511	139025511	1	+	AUUGUGGGUUCGAGUCCCAUCUGGGGUGGCCUGUGACUUUU	NSUN2	NGGG
137	chr7	45144553	45144553	1	-	AGCUCCACAGCUCAUGGGCCCUGGGUCACCUACCCUGGGAC	NSUN2	NGGG
138	chr7	45144539	45144539	1	-	UGGGCCCUGGGUCACCUACCCUGGGACCUGGGGAUAAGUUU	NSUN2	NGGG
139	chr7	45144532	45144532	1	-	UGGGUCACCUACCCUGGGACCUGGGGAUAAGUUUGGCUGUG	NSUN2	NGGG
140	chr7	140086605	140086605	1	-	GUGCUUGGGUGGGACACUGCCUGGGAAUACCGGGUGCUGUA	NSUN2	NGGG
141	chr7	140086596	140086596	1	-	UGGGACACUGCCUGGGAAUACCGGGUGCUGUAGGCUUUAAA	NSUN2	NGGG
142	chr12	6619438	6619438	1	+	UCAGUUGGUUUGGCUAAGCCCAGGGACCUUUGGCCUGUUAA	NSUN2	NGGG
143	chr12	6619598	6619598	1	+	CUGGAGAGAAAUUGUGGUAACUGGAGUGAGAGAGUAGGAAC	NSUN2	NGGG
144	chr12	6619629	6619629	1	+	GAGUAGGAACAGGGCAUGUUCAGGGUAUCAGGGCCAAGGGU	NSUN2	NGGG
145	chr12	104325352	104325352	1	+	AUGGUACAGUAGAAGAGGAUCUGGGUAAAAGUAGAGAAGGA	NSUN2	NGGG
146	chr12	124101304	124101304	1	+	AGUGACCCCGUGGAUUCCUACAGGGCUUGCCAGAACAGUUU	NSUN2	NGGG
147	chr12	6690733	6690733	1	-	UCCCCUGUGCUCAGUUCUAACAGGGUAGUCUGGCAGGACAC	NSUN2	NGGG
148	chr12	6690724	6690724	1	-	CUCAGUUCUAACAGGGUAGUCUGGCAGGACACACAGCAAUU	NSUN2	NGGG
149	chr12	6690720	6690720	1	-	GUUCUAACAGGGUAGUCUGGCAGGACACACAGCAAUUCCCU	NSUN2	NGGG
150	chr12	49048210	49048210	1	-	CCUGUGGUCUGUUGGCUGUUCUGGGACCUCAGUAGGGAAUG	NSUN2	NGGG
151	chr12	49523336	49523336	1	-	CUUCUUCAGUGAGACGGGCGCUGGCAAGCACGUGCCCCGGG	NSUN2	NGGG
152	chr12	53574270	53574270	1	-	CGCCGUGGCCGGGGCGCGCCCCGGCCGCCAUCGAGACUGAG	NSUN2	NGGG
153	chr12	53574282	53574282	1	-	GGCCGGCGCGUGCGCCGUGGCCGGGGCGCGCCCCGGCCGCC	NSUN2	NGGG
154	chr12	53574281	53574281	1	-	GCCGGCGCGUGCGCCGUGGCCGGGGCGCGCCCCGGCCGCCA	NSUN2	NGGG
155	chr12	120636992	120636992	1	-	GCAGACUGCUGCCUCAUAUCCGGGGGAAUGUGGGCUUUGUG	NSUN2	NGGG
156	chr4	8394827	8394827	1	+	GUAUUUGGAUGGGAGACCGCCUGGGAAUAGCAGGUGCUGCA	NSUN2	NGGG
157	chr4	53578865	53578865	1	+	GUAGAGCAGCCCUCGGCGGCCCGGGGGGCGGGCGGCGGUGC	NSUN2	NGGG
158	chr4	53578866	53578866	1	+	UAGAGCAGCCCUCGGCGGCCCGGGGGGCGGGCGGCGGUGCC	NSUN2	NGGG
159	chr4	53578873	53578873	1	+	GCCCUCGGCGGCCCGGGGGGCGGGCGGCGGUGCCCGUCCCG	NSUN2	NGGG
160	chr4	53578891	53578891	1	+	GGCGGGCGGCGGUGCCCGUCCCGGGGCUGCGCGAGGCACAG	NSUN2	NGGG
161	chr4	53578892	53578892	1	+	GCGGGCGGCGGUGCCCGUCCCGGGGCUGCGCGAGGCACAGG	NSUN2	NGGG
162	chr10	79797023	79797023	1	+	AAGAACAGAAUGAAGAAAGUCAGGGGGACUGCAAAGGCCAA	NSUN2	NGGG
163	chr10	106014932	106014932	1	+	CCCCGGCAGGAAGCGCGCCCCCGGGGCCGGUCCCGGAGGGC	NSUN2	NGGG
164	chr10	106014933	106014933	1	+	CCCGGCAGGAAGCGCGCCCCCGGGGCCGGUCCCGGAGGGCU	NSUN2	NGGG
165	chr10	133787450	133787450	1	-	GCCCCUUUUUUUGUCCCCAUCAGGCUCCUGGGUAGAACUGC	NSUN2	NGGG
166	chr17	7480188	7480188	1	+	GCUUCCCUGCCAGUGCAGCCCUGGCAGUGUCCUACUUCCCA	NSUN2	NGGG
167	chr17	7480207	7480207	1	+	CCUGGCAGUGUCCUACUUCCCAGGGCUGUUGUCUGCCUGGC	NSUN2	NGGG
168	chr17	7480223	7480223	1	+	UUCCCAGGGCUGUUGUCUGCCUGGCGGGAAGGUCCUGGGCA	NSUN2	NGGG
169	chr17	7480227	7480227	1	+	CAGGGCUGUUGUCUGCCUGGCGGGAAGGUCCUGGGCAAAGG	NSUN2	NGGG
170	chr17	7480237	7480237	1	+	GUCUGCCUGGCGGGAAGGUCCUGGGCAAAGGAUCAGUCUUU	NSUN2	NGGG
171	chr17	7481367	7481367	1	+	UGCCUAAGGCCUUUGGGGAACUGGGAUGCUUAUUUCCUCUG	NSUN2	NGGG
172	chr17	46051997	46051997	1	+	GAUUUUCCCUGAGUGGAGUGCUGGGGGAAGGAGGAGGUCCA	NSUN2	NGGG
173	chr17	62223737	62223737	1	+	CGCCGAGCUUCCUCGUGGCGCCGGGGGUCAAUCUGCAGCGC	NSUN2	NGGG
174	chr17	62223738	62223738	1	+	GCCGAGCUUCCUCGUGGCGCCGGGGGUCAAUCUGCAGCGCU	NSUN2	NGGG
175	chr17	62223790	62223790	1	+	UUGCGCAUAACUGGGGCCGCCUGGCCUCCCGCGGGCGGCCU	NSUN2	NGGG
176	chr17	62223801	62223801	1	+	UGGGGCCGCCUGGCCUCCCGCGGGCGGCCUUUUUAACCGCG	NSUN2	NGGG
177	chr17	75085394	75085394	1	+	AAGUGUUCAGGUCAGACGGUCUGGGGAAAGGCUCCUGUGUU	NSUN2	NGGG
178	chr17	8125562	8125562	1	-	ACCGGGGUUCGAUUCCCCGACGGGGAGAGUACUAGCAGUUU	NSUN2	NGGG
179	chr6	4428253	4428253	1	+	GUCUGAUCUCGGAAGCUAAGCAGGGUCGGGCCUGGUUAGUA	NSUN2	NGGG
180	chr6	4428259	4428259	1	+	UCUCGGAAGCUAAGCAGGGUCGGGCCUGGUUAGUACUUGGA	NSUN2	NGGG
181	chr6	4428291	4428291	1	+	GUACUUGGAUGGGAGACCGCCUGGGAAUACCGGGUGCUGUA	NSUN2	NGGG
182	chr6	4428300	4428300	1	+	UGGGAGACCGCCUGGGAAUACCGGGUGCUGUAGGCUUACUU	NSUN2	NGGG
183	chr6	32148244	32148244	1	+	UGGACAUUGUCCAGGAAGGCCUGGGGAGGAGGAGUGAAGUC	NSUN2	NGGG
184	chr6	153741635	153741635	1	+	UCUCGGAAGCUAAGCAGGGUCGGGCCUGGUUAGUACUUGGA	NSUN2	NGGG
185	chr6	28806245	28806245	1	-	UGCUUAGCAUGCACGAGGCCCCGGGUUCAAUCCCCGGCACC	NSUN2	NGGG
186	chr6	28806232	28806232	1	-	CGAGGCCCCGGGUUCAAUCCCCGGCACCUCCAUUCCUUUUG	NSUN2	NGGG
187	chr6	31864941	31864941	1	-	GGGAGGGGGUUGAUGCGGGCCCGGGGGAGGGGUCGUGCGGC	NSUN2	NGGG
188	chr6	89773301	89773301	1	-	UAUUAAAUGGAUUUUUGGAGCAGGGAGAUGGAAUAGGAGCA	NSUN2	NGGG
189	chr6	99850565	99850565	1	-	UGGACUGGGUGGUUAUGGAUCAGGAGACAGUGAAGAUGAGA	NSUN2	NGGG
190	chr6	136599037	136599037	1	-	UUUAUCCUGAUGGUGGAGAUCAGGAAACUGCAAAGACUGGG	NSUN2	NGGG
191	chr11	314324	314324	1	+	UCUUCUUGAACUGGUGCUGUCUGGGCUUCAUAGCAUUCGCC	NSUN2	NGGG
192	chr11	8704348	8704348	1	+	CGAAGGCCUUCCUUUUUCGUCUGGGCUGCCAACAUGGUAGG	NSUN2	NGGG
193	chr11	8704512	8704512	1	+	CAGGGUGGCCGGCGCGGGCCCGGGGCGGGGCUCCCGGAGCC	NSUN2	NGGG
194	chr11	22709953	22709953	1	+	GUCUGAUCUCGGAAGCUAAGCGGGGUCGGGCCUGGUUAGGC	NSUN2	NGGG
195	chr11	62432915	62432915	1	+	CUCCUUUUCUUGGCGGGGAUCGGGCUUGUGGUGCCGCUCCC	NSUN2	NGGG
196	chr11	65269086	65269086	1	+	GCUAUAGUACUAUUGACAAACUGGGUUAGAGAAGGAGUGUA	NSUN2	NGGG
197	chr11	21022451	21022451	1	-	GUACUUGGAUGGGAGACCUCCUGGGAAUACCGGGUGCUGUA	NSUN2	NGGG
198	chr11	46783958	46783958	1	-	UGGUGACAAAAUCAAGUGCACAGGGGCCAUCUGACUCACAG	NSUN2	NGGG
199	chr11	61658911	61658911	1	-	GGAGCGCUCUUCGCUUCCCUCGGGGUCUUGCUCGGACCUCG	NSUN2	NGGG
200	chr11	62620439	62620439	1	-	AGCCUGUAAAGGUGAACCCACUGGGACUGGCUGGGGGAGAA	NSUN2	NGGG
201	chr11	62620433	62620433	1	-	UAAAGGUGAACCCACUGGGACUGGCUGGGGGAGAAGAGGAA	NSUN2	NGGG
202	chr11	62620429	62620429	1	-	GGUGAACCCACUGGGACUGGCUGGGGGAGAAGAGGAAGAUU	NSUN2	NGGG
203	chr11	64014312	64014312	1	-	GGGGCGCGGCCAGGCCAAGCCCGGGGGCUCCGCAUGCUGCA	NSUN2	NGGG
204	chr11	64014311	64014311	1	-	GGGCGCGGCCAGGCCAAGCCCGGGGGCUCCGCAUGCUGCAG	NSUN2	NGGG
205	chr3	150905942	150905942	1	+	GUCUGAUCUCGGAAGCUAAGCAGGGUCGGGCCUGGUUAGUA	NSUN2	NGGG
206	chr3	150905948	150905948	1	+	UCUCGGAAGCUAAGCAGGGUCGGGCCUGGUUAGUACUUGGA	NSUN2	NGGG
207	chr3	186505198	186505198	1	+	UGCUAUUCUCCUGUAGCAGCCAGGGACGCUUGGUCUCAUAC	NSUN2	NGGG
208	chr3	127793998	127793998	1	-	UGUUAAAUGGAUUUUUGGAGCAGGGAGAUGGAAUAGGACCU	NSUN2	NGGG
209	chr3	128890553	128890553	1	-	GGACGAUCUGGCCACUGGGCCCGGGAAUGUCCUACUGGUGG	NSUN2	NGGG
210	chr3	128890552	128890552	1	-	GACGAUCUGGCCACUGGGCCCGGGAAUGUCCUACUGGUGGA	NSUN2	NGGG
211	chr3	179879703	179879703	1	-	UCUCGGAAGCUAAGCAGGGUCGGGCCUGGUUAGUACUUGGA	NSUN2	NGGG
212	chr16	447274	447274	1	+	GGGGGCUGCGCUGCGGCCCGCGGGCCCCGGGCCCGAGCCUG	NSUN2	NGGG
213	chr16	2015248	2015248	1	+	AGAUUCGGCGCCCAGAGCCCCCGGGGGCCUCAGCUCACCGC	NSUN2	NGGG
214	chr16	2015249	2015249	1	+	GAUUCGGCGCCCAGAGCCCCCGGGGGCCUCAGCUCACCGCG	NSUN2	NGGG
215	chr16	3239681	3239681	1	+	CGCUUAGGGUGCGAGAGGUCCCGGGUUCAAAUCCCGGACGA	NSUN2	NGGG
216	chr16	3239704	3239704	1	+	GGUUCAAAUCCCGGACGAGCCCGGCUUUUGGUGCAGGGUAA	NSUN2	NGGG
217	chr16	3242049	3242049	1	+	AGAGGUCCCGGGUUCAAAUCCCGGACGAGCCCCUCUUCUUA	NSUN2	NGGG
218	chr16	29815416	29815416	1	+	GCUGGGGGCUUAGGCUACACCUGGAGCCCAGAAGUAAGGGG	NSUN2	NGGG
219	chr16	29817872	29817872	1	+	CUUUUCCUCCCUCCCGCCGGCCGGGGUGCGCGGGCGGCGGG	NSUN2	NGGG
220	chr16	29817873	29817873	1	+	UUUUCCUCCCUCCCGCCGGCCGGGGUGCGCGGGCGGCGGGG	NSUN2	NGGG
221	chr16	29817882	29817882	1	+	CUCCCGCCGGCCGGGGUGCGCGGGCGGCGGGGCGGCCCGCG	NSUN2	NGGG
222	chr16	29817889	29817889	1	+	CGGCCGGGGUGCGCGGGCGGCGGGGCGGCCCGCGGGCCAUG	NSUN2	NGGG
223	chr16	30081166	30081166	1	+	UACAGGGAUCACCUUCCUGUCUGGAGGCCAGAGUGAGGAGG	NSUN2	NGGG
224	chr16	68776442	68776442	1	+	UCUCGGAAGCUAAGCAGGGUCGGGCCUGGUUAGUACUAGUA	NSUN2	NGGG
225	chr16	89627115	89627115	1	+	CGCUCGGCUGUUUUCCUGCGCAGGAGGUGAGGGAGACUGGG	NSUN2	NGGG
226	chr16	2012978	2012978	1	-	UCUUUCCUUGAGGGGUGCAACAGGCCCUGGGCGGUGGGCAG	NSUN2	NGGG
227	chr16	2014595	2014595	1	-	CGCCGGUGCAGCGGGGGGGCCCGGGGGCCCUGGUGGCCCUG	NSUN2	NGGG
228	chr16	2014594	2014594	1	-	GCCGGUGCAGCGGGGGGGCCCGGGGGCCCUGGUGGCCCUGG	NSUN2	NGGG
229	chr16	3232646	3232646	1	-	AGAGGUCCCGGGUUCAAAUCCCGGACGAGCCCGGUUUUUGG	NSUN2	NGGG
230	chr16	3232659	3232659	1	-	CGCUUAGGGUGCGAGAGGUCCCGGGUUCAAAUCCCGGACGA	NSUN2	NGGG
231	chr16	11990570	11990570	1	-	AGAAAUAAGUGAAGCAGAGCCAGGGGGUGGUUCCUUGGGAG	NSUN2	NGGG
232	chr16	70812125	70812125	1	-	GGGAGGCCCGGGUUUGAUUCCCGGCCAGUGCAGCCUAUCUA	NSUN2	NGGG
233	chr16	70812138	70812138	1	-	UCGCCUGCCACGCGGGAGGCCCGGGUUUGAUUCCCGGCCAG	NSUN2	NGGG
234	chr16	70812966	70812966	1	-	UCGCCUGCCACGCGGGAGGCCCGGGUUCGAUUCCCGGCCAA	NSUN2	NGGG
235	chr16	70812953	70812953	1	-	GGGAGGCCCGGGUUCGAUUCCCGGCCAAUGCAGCAGCUGAA	NSUN2	NGGG
236	chr16	87417634	87417634	1	-	UCGUGAGUUCGAGCCUCACACGGGGCAGUCUAACGUUUUGC	NSUN2	NGGG
237	chr16	89556870	89556870	1	-	CCCCAUCAGUAGCGUCCGCACCGGGAGCCGCGGCUCUCGCC	NSUN2	NGGG
238	chr16	89556869	89556869	1	-	CCCAUCAGUAGCGUCCGCACCGGGAGCCGCGGCUCUCGCCC	NSUN2	NGGG
239	chr13	113864051	113864051	1	+	GCCCGCCAAGCCGGGGGGCGCGGGCGGCUCCAAGAAGCUGG	NSUN2	NGGG
240	chr18	47340768	47340768	1	+	ACCACUGCGCAAUCUGAGUUCUGGGAACCAGGUGAUGGAGU	NSUN2	NGGG
241	chr18	51748695	51748695	1	-	CCUUUGUUGGCAUCCUUGCCCUGGGACUGUGCCAGUGGCAG	NSUN2	NGGG
242	chrM	1462	1462	1	+	GAGUAGAGUGCUUAGUUGAACAGGGCCCUGAAGCGCGUACA	NSUN2	NGGG
243	chrM	6025	6025	1	+	GCCUCCUUAUUCGAGCCGAGCUGGGCCAGCCAGGCAACCUU	NSUN2	NGGG
244	chrM	6035	6035	1	+	UCGAGCCGAGCUGGGCCAGCCAGGCAACCUUCUAGGUAACG	NSUN2	NGGG
245	chr20	2637327	2637327	1	+	ACCUAGUGAGUGUUGAGACUCUGGGUCUGAGUGAAGCUGAG	NSUN2	NGGG
246	chr20	37053927	37053927	1	-	UGCCCUGGUCAUUGAUAGUGCAGGGAGAGGAAUCAAUGAAA	NSUN2	NGGG
247	chr20	37062589	37062589	1	-	UGCCCUGGUCAUUGAUAGUGCAGGGAAAGAAAUCGCGGAAA	NSUN2	NGGG
248	chr19	39109876	39109876	1	+	CGUGCCGGGUCAGUGUUAGCCUCCAGCCCUGGUUGUGGAAG	NSUN2	NGGG
249	chr19	42373213	42373213	1	+	CCCAGCCACUUCAGCCGAGGCUCCAAGAGUGUGGCCCGCCG	NSUN2	NGGG
250	chr19	49469918	49469918	1	+	UGGGUGACCACCUGACCAACCUCCACAGGCUGGGUGGCCCG	NSUN2	NGGG
251	chr5	180618756	180618756	1	-	AAAAGGAAACCAACAGCCGGCUCCAUAGCUCAGGGGUUAGA	NSUN2	NGGG
252	chr1	173455493	173455493	1	+	UUCUCAGGGUAGUCAUCUCUCUCCAGCUGACAGCAGAAAAA	NSUN2	NGGG
253	chr14	50053562	50053562	1	+	GCCUGUGAAUAGCCACUGCACUCCAGCCUGGGCAACAUAGC	NSUN2	NGGG
254	chr7	5569193	5569193	1	-	GCCCCCCGGGCCGUCUUCCCCUCCAUCGUGGGGCGCCCCAG	NSUN2	NGGG
255	chr7	45144571	45144571	1	-	CAGAUGGCUGCCACAGCAAGCUCCACAGCUCAUGGGCCCUG	NSUN2	NGGG
256	chr6	28806225	28806225	1	-	CCGGGUUCAAUCCCCGGCACCUCCAUUCCUUUUGCUUUUAA	NSUN2	NGGG
257	chr3	10346759	10346759	1	-	CGAGAUGUGGCCUGGGCCCCCUCCAUCGGCCUGCCCACCAG	NSUN2	NGGG
258	chr20	48713216	48713216	1	-	GACAGGGAUGAUAAUUGGGCCUCCAAGAGUAAGCGUCGAGC	NSUN2	NGGG
259	chr14	69349202	69349202	1	-	GGAGCCCAGGCCAAUGUCAUCGGGCCCUGGAUCCAGACCAA	YBX1	CAUC
260	chr7	139025511	139025511	1	+	AUUGUGGGUUCGAGUCCCAUCUGGGGUGGCCUGUGACUUUU	YBX1	CAUC
261	chr6	26204977	26204977	1	+	GGCAUUACCAAGCCUGCCAUCCGGCGCCUUGCUCGUCGCGG	YBX1	CAUC
262	chr6	31502562	31502562	1	-	CCACAUCUCCUUGCACCCAUCUGGAACCUCGGUUGAUGUGA	YBX1	CAUC
263	chr3	156259713	156259713	1	-	AUUUUAUAAAAAUUAUUCAUCGGGAGUUUAACUUCCACUUC	YBX1	CAUC
264	chr16	89627695	89627695	1	+	CGCCCCGCGUCGGGUCCCAUCCGGCCCAUCGUGCGCUGCCC	YBX1	CAUC
265	chr13	30084366	30084366	1	-	AGCCACAACGCUCUCGCCAUCGGGACCCGGCUGGGCCUGGA	YBX1	CAUC
266	chr19	3982850	3982850	1	-	GAGAACGUGAACGUCAUCAUCUCCACCUACGGCGAGGGCGA	YBX1	CAUC
267	chr5	180633935	180633935	1	+	CCGGGUUCGAUCCCCGGCAUCUCCAGUGUAGUUUUGCACAU	YBX1	CAUC
268	chr9	139257551	139257551	1	-	ACUAGGUCCUCCAAGCGCAUCUCCAAGCUGGCCUAUCACCA	YBX1	CAUC
269	chr12	125424579	125424579	1	+	CCGGGUUCAAUCCCCGGCAUCUCCAGACUUUUCCGCCUUUU	YBX1	CAUC
270	chr12	125406305	125406305	1	-	CCGGGUUCGAUCCCCGGCAUCUCCAUUGUAGUUUUGUUGCU	YBX1	CAUC
271	chr6	28626018	28626018	1	-	CCGGGUUCGAUCCCCAGCAUCUCCAGUGUUUUUGUAUUUAU	YBX1	CAUC
272	chr6	28641617	28641617	1	-	CCGGGUUCGAUCCCCGGCAUCUCCAAGGCGAUCACGUAGAU	YBX1	CAUC
273	chr3	3214236	3214236	1	-	GUUCCAACCUCAUCUCCCAUCUCCAGAGAGUGAUGAGGCUG	YBX1	CAUC
274	chr21	9825611	9825611	1	+	UCUUCCCCCCGAGCGGCUCACCGGCUUCACGUCCGUUGGUG	YBX1	CACC
275	chr19	39902815	39902815	1	-	GUUGUGAGUUCGAUCCUCACCUGGAGCACUUUUUUUCCCCA	YBX1	CACC
276	chr19	55919137	55919137	1	-	CGGCUCAGUGCUGCCGGGCACCGGGGCGGCGGGUUGGUCUA	YBX1	CACC
277	chr19	55919136	55919136	1	-	GGCUCAGUGCUGCCGGGCACCGGGGCGGCGGGUUGGUCUAC	YBX1	CACC
278	chrX	68892417	68892417	1	+	GUACUUGGAUGGGAGACCACCUGGGAAUACCGGGUGCUGUA	YBX1	CACC
279	chr15	91425257	91425257	1	+	CAUCCUACCCUCGGGCCCACCUGGCCACCUGAGGUGGGCCC	YBX1	CACC
280	chr1	24121405	24121405	1	+	UCCUUCCUGGCCUUAGCCACCUGGCUCUGUCUGCAGCAGGG	YBX1	CACC
281	chr1	28608278	28608278	1	+	GCAGGAGGGGCGGGAGGCACCAGGGUUCUUGUUUGGACCCU	YBX1	CACC
282	chr1	28833893	28833893	1	+	AUUGUCCAACGUGGAUACACCCGGGAGGUCACUCUCCCCGG	YBX1	CACC
283	chr1	156186432	156186432	1	+	GGUCCGGGUCUCUGACCCACCCGGGGGCGGCGGGGAAGGCG	YBX1	CACC
284	chr1	149294690	149294690	1	-	UCGCCUCACACGCGGGACACCCGGGUUCAAUUCCCGGUCAA	YBX1	CACC
285	chr14	102814850	102814850	1	-	UGGCUCCUUCCACGUCUCACCAGGCAGACAGUCUGCCUAGG	YBX1	CACC
286	chr7	27788237	27788237	1	+	GUUACCUUCCUAAUGCACACCUGGAAUGUCAUUACACCUUA	YBX1	CACC
287	chr4	2943341	2943341	1	-	AAGCCCUCCUCACGGAUCACCUGGCGGACUGCAGCCACCCG	YBX1	CACC
288	chr4	186097142	186097142	1	-	UGAUCAGCCUUCAGUAGCACCCGGGAAAAACUACUCUUUCA	YBX1	CACC
289	chr2	43037761	43037761	1	+	GUUGUGAGUUCGAGCCUCACCUGGAGCAAGACCCUUUUGGA	YBX1	CACC
290	chr17	73030533	73030533	1	-	AUUGUGGGUUCGAGUCCCACCUGGGGUGUCGAGAGGGGCUG	YBX1	CACC
291	chr6	144537686	144537686	1	+	ACAAGGUUCAACGUCUGCACCAGGAUGGCCGAGUGGUUAAG	YBX1	CACC
292	chr3	9517399	9517399	1	+	GGCCCCAUUUACGGGGACACCAGGGUAUUUUAGCAGCCAGC	YBX1	CACC
293	chr3	39433410	39433410	1	+	UCUAUCACAGUGAGGGGCACCGGGGCCUCUUCAGUGGCCUG	YBX1	CACC
294	chr3	128369394	128369394	1	-	UCGAGGCCCGGCUGGCGCACCUGGGCGUGCAGGUGAGUGUG	YBX1	CACC
295	chr16	33963723	33963723	1	+	AAUUGGUGGAAGGGCACCACCAGGAGUGGAGCCUGCGGCUU	YBX1	CACC
296	chr16	89556870	89556870	1	-	CCCCAUCAGUAGCGUCCGCACCGGGAGCCGCGGCUCUCGCC	YBX1	CACC
297	chr16	89556869	89556869	1	-	CCCAUCAGUAGCGUCCGCACCGGGAGCCGCGGCUCUCGCCC	YBX1	CACC
298	chr13	27829258	27829258	1	+	AAUGUGAAAAACACAUUUCACCGGCUCUGAAAGCUCUUGAG	YBX1	CACC
299	chrY	10036120	10036120	1	+	CUCAAUAUGGGAAACCUCACCCGGCCCGGACAUGGACAGGA	YBX1	CACC
300	chr20	30784454	30784454	1	-	CCUGCCCCCGUGUAACCCACCUGGGGCCACAGGAGGCCUGG	YBX1	CACC
301	chr19	18649039	18649039	1	-	CUCGCCAUCAAGGCUAUCACCUCCAGCGCCAAAGGUGACCG	YBX1	CACC
302	chr12	46662349	46662349	1	-	AACCCCGGAAGGGCGGACACCUCCACAUCGCCUUUUGCCAC	YBX1	CACC
303	chr6	28575000	28575000	1	+	CCGGGUUCAAUCCCCGGCACCUCCACCAGUUUUGGGAGUGC	YBX1	CACC
304	chr6	28678433	28678433	1	+	CUGGGUUCAAUCCCCAGCACCUCCAUGUAUUAUGCUCAUUU	YBX1	CACC
305	chr6	28726145	28726145	1	-	CCGGGUUCGAUCCCCGGCACCUCCAAAUGGUGGUUUUGCUC	YBX1	CACC
306	chr6	28757551	28757551	1	-	CCGGGUUCGAUCCCCGGCACCUCCAAACGGUGACUUUUUGC	YBX1	CACC
307	chr6	28770581	28770581	1	-	CUCGGUUCGAUCCCCGACACCUCCAAGUGAUGGUUUCCCUC	YBX1	CACC
308	chr6	28785016	28785016	1	-	UCGGGUUCGAUCCCCGACACCUCCAAGCGAUGGUUUUGCUC	YBX1	CACC
309	chr6	28806225	28806225	1	-	CCGGGUUCAAUCCCCGGCACCUCCAUUCCUUUUGCUUUUAA	YBX1	CACC
310	chr6	28831466	28831466	1	-	CCGGGUUCAAUCCCCGGCACCUCCAGCUUCAUUUUUCUCCC	YBX1	CACC
311	chr16	422173	422173	1	-	GUGGGCAUCGCCAUCUACACCUCCAUGAUGACUAGCGACAA	YBX1	CACC
