# Supplementary material for: m5CRegpred: Epitranscriptome Target Prediction of 5-Methylcytosine (m5C) Regulators Based on Sequencing Features
Source: Genes (Basel). 2022 Apr 12;13(4):677. doi: 10.3390/genes13040677 (PMC9025882; doi:10.3390/genes13040677)
Supplement: Supplementary file 1 [file genes-13-00677-s001.zip › Supplement Table S4 MCF10A_putitive_data.csv]

#"Yes" means the sites were considered as subtrate of m5C regulators by m5CRegpred with high confidance (probability > 0.95 ), "-" means the sites have score lower than 0.95.
	seqnames	start	end	width	strand	NSUN2	YBX1	ALYREF	gene_name
1	chr1	1385369	1385369	1	+	Yes	-	Yes	ATAD3C
2	chr1	10358708	10358708	1	+	Yes	-	Yes	KIF1B
3	chr1	10359154	10359154	1	+	Yes	-	Yes	KIF1B
4	chr1	10359665	10359665	1	+	Yes	-	Yes	KIF1B
5	chr1	10359855	10359855	1	+	Yes	-	Yes	KIF1B
6	chr1	10360294	10360294	1	+	Yes	-	Yes	KIF1B
7	chr1	10360458	10360458	1	+	Yes	-	Yes	KIF1B
8	chr1	10360774	10360774	1	+	Yes	-	Yes	KIF1B
9	chr1	10360837	10360837	1	+	Yes	-	Yes	KIF1B
10	chr1	10361315	10361315	1	+	Yes	-	Yes	KIF1B
11	chr1	10361866	10361866	1	+	Yes	-	Yes	KIF1B
12	chr1	10362413	10362413	1	+	Yes	-	Yes	KIF1B
13	chr1	10362592	10362592	1	+	Yes	-	Yes	KIF1B
14	chr1	10437821	10437821	1	+	Yes	-	Yes	KIF1B
15	chr1	10440590	10440590	1	+	Yes	-	Yes	KIF1B
16	chr1	11347811	11347811	1	+	Yes	-	Yes	UBIAD1
17	chr1	16101538	16101538	1	+	Yes	-	Yes	FBLIM1
18	chr1	19585581	19585581	1	+	Yes	-	Yes	MRTO4
19	chr1	19955009	19955009	1	+	Yes	-	Yes	MICOS10-NBL1
20	chr1	19955207	19955207	1	+	Yes	-	Yes	MICOS10-NBL1
21	chr1	25655764	25655764	1	+	Yes	-	Yes	RHD
22	chr1	25656091	25656091	1	+	Yes	-	Yes	RHD
23	chr1	26755482	26755482	1	+	Yes	-	Yes	LIN28A
24	chr1	28053639	28053639	1	+	Yes	-	Yes	FAM76A
25	chr1	28053765	28053765	1	+	Yes	-	Yes	FAM76A
26	chr1	28053772	28053772	1	+	Yes	-	Yes	FAM76A
27	chr1	28054285	28054285	1	+	Yes	-	Yes	FAM76A
28	chr1	28055660	28055660	1	+	Yes	-	Yes	FAM76A
29	chr1	28056146	28056146	1	+	Yes	-	Yes	FAM76A
30	chr1	28056149	28056149	1	+	Yes	-	Yes	FAM76A
31	chr1	28056154	28056154	1	+	Yes	-	Yes	FAM76A
32	chr1	28056160	28056160	1	+	Yes	-	Yes	FAM76A
33	chr1	28056197	28056197	1	+	Yes	-	Yes	FAM76A
34	chr1	28056526	28056526	1	+	Yes	-	Yes	FAM76A
35	chr1	28056636	28056636	1	+	Yes	-	Yes	FAM76A
36	chr1	28058150	28058150	1	+	Yes	-	Yes	FAM76A
37	chr1	29041935	29041935	1	+	Yes	-	Yes	GMEB1
38	chr1	32641525	32641525	1	+	Yes	-	Yes	KPNA6
39	chr1	32641531	32641531	1	+	Yes	-	Yes	KPNA6
40	chr1	32641532	32641532	1	+	Yes	-	Yes	KPNA6
41	chr1	32696918	32696918	1	+	Yes	-	Yes	EIF3I
42	chr1	33066901	33066901	1	+	Yes	-	Yes	ZBTB8A
43	chr1	33067756	33067756	1	+	Yes	-	Yes	ZBTB8A
44	chr1	33068480	33068480	1	+	Yes	-	Yes	ZBTB8A
45	chr1	33148708	33148708	1	+	Yes	-	Yes	RBBP4
46	chr1	38267045	38267045	1	+	Yes	-	Yes	MANEAL
47	chr1	40860415	40860415	1	+	Yes	-	Yes	SMAP2
48	chr1	41158573	41158573	1	+	Yes	-	Yes	NFYC
49	chr1	41160579	41160579	1	+	Yes	-	Yes	NFYC
50	chr1	41162795	41162795	1	+	Yes	-	Yes	NFYC
51	chr1	41163321	41163321	1	+	Yes	-	Yes	NFYC
52	chr1	41164053	41164053	1	+	Yes	-	Yes	NFYC
53	chr1	41164468	41164468	1	+	Yes	-	Yes	NFYC
54	chr1	41166307	41166307	1	+	Yes	-	Yes	NFYC
55	chr1	41167343	41167343	1	+	Yes	-	Yes	NFYC
56	chr1	41167831	41167831	1	+	Yes	-	Yes	NFYC
57	chr1	41169484	41169484	1	+	Yes	-	Yes	NFYC
58	chr1	41170722	41170722	1	+	Yes	-	Yes	NFYC
59	chr1	41171151	41171151	1	+	Yes	-	Yes	NFYC
60	chr1	41171773	41171773	1	+	Yes	-	Yes	NFYC
61	chr1	41173754	41173754	1	+	Yes	-	Yes	NFYC
62	chr1	41173759	41173759	1	+	Yes	-	Yes	NFYC
63	chr1	41173773	41173773	1	+	Yes	-	Yes	NFYC
64	chr1	41174289	41174289	1	+	Yes	-	Yes	NFYC
65	chr1	41496401	41496401	1	+	Yes	-	Yes	SLFNL1-AS1
66	chr1	41496415	41496415	1	+	Yes	-	Yes	SLFNL1-AS1
67	chr1	41497477	41497477	1	+	Yes	-	Yes	SLFNL1-AS1
68	chr1	41497505	41497505	1	+	Yes	-	Yes	SLFNL1-AS1
69	chr1	41497509	41497509	1	+	Yes	-	Yes	SLFNL1-AS1
70	chr1	41497939	41497939	1	+	Yes	-	Yes	SLFNL1-AS1
71	chr1	41499079	41499079	1	+	Yes	-	Yes	SLFNL1-AS1
72	chr1	41501457	41501457	1	+	Yes	-	Yes	SLFNL1-AS1
73	chr1	41502680	41502680	1	+	Yes	-	Yes	SLFNL1-AS1
74	chr1	41506363	41506363	1	+	Yes	-	Yes	SLFNL1-AS1
75	chr1	41508736	41508736	1	+	Yes	-	Yes	SLFNL1-AS1
76	chr1	54566008	54566008	1	+	Yes	-	Yes	TCEANC2
77	chr1	54567053	54567053	1	+	Yes	-	Yes	TCEANC2
78	chr1	54567186	54567186	1	+	Yes	-	Yes	TCEANC2
79	chr1	54567298	54567298	1	+	Yes	-	Yes	TCEANC2
80	chr1	54571641	54571641	1	+	Yes	-	Yes	TCEANC2
81	chr1	54572022	54572022	1	+	Yes	-	Yes	TCEANC2
82	chr1	54572025	54572025	1	+	Yes	-	Yes	TCEANC2
83	chr1	54572052	54572052	1	+	Yes	-	Yes	TCEANC2
84	chr1	54572106	54572106	1	+	Yes	-	Yes	TCEANC2
85	chr1	54572113	54572113	1	+	Yes	-	Yes	TCEANC2
86	chr1	54573313	54573313	1	+	Yes	-	Yes	TCEANC2
87	chr1	54573380	54573380	1	+	Yes	-	Yes	TCEANC2
88	chr1	54573408	54573408	1	+	Yes	-	Yes	TCEANC2
89	chr1	54573417	54573417	1	+	Yes	-	Yes	TCEANC2
90	chr1	55120171	55120171	1	+	Yes	-	Yes	MROH7-TTC4
91	chr1	55120408	55120408	1	+	Yes	-	Yes	MROH7-TTC4
92	chr1	55120411	55120411	1	+	Yes	-	Yes	MROH7-TTC4
93	chr1	55120415	55120415	1	+	Yes	-	Yes	MROH7-TTC4
94	chr1	55122691	55122691	1	+	Yes	-	Yes	MROH7-TTC4
95	chr1	55122715	55122715	1	+	Yes	-	Yes	MROH7-TTC4
96	chr1	55123702	55123702	1	+	Yes	-	Yes	MROH7-TTC4
97	chr1	55124271	55124271	1	+	Yes	-	Yes	MROH7-TTC4
98	chr1	55124720	55124720	1	+	Yes	-	Yes	MROH7-TTC4
99	chr1	55126064	55126064	1	+	Yes	-	Yes	MROH7-TTC4
100	chr1	55126643	55126643	1	+	Yes	-	Yes	MROH7-TTC4
101	chr1	55128847	55128847	1	+	Yes	-	Yes	MROH7-TTC4
102	chr1	55128850	55128850	1	+	Yes	-	Yes	MROH7-TTC4
103	chr1	55131669	55131669	1	+	Yes	-	Yes	MROH7-TTC4
104	chr1	55134034	55134034	1	+	Yes	-	Yes	MROH7-TTC4
105	chr1	55134052	55134052	1	+	Yes	-	Yes	MROH7-TTC4
106	chr1	61926665	61926665	1	+	Yes	-	Yes	NFIA
107	chr1	62663152	62663152	1	+	Yes	-	Yes	L1TD1
108	chr1	62664857	62664857	1	+	Yes	-	Yes	L1TD1
109	chr1	62664864	62664864	1	+	Yes	-	Yes	L1TD1
110	chr1	62664996	62664996	1	+	Yes	-	Yes	L1TD1
111	chr1	62665373	62665373	1	+	Yes	-	Yes	L1TD1
112	chr1	62665598	62665598	1	+	Yes	-	Yes	L1TD1
113	chr1	62666190	62666190	1	+	Yes	-	Yes	L1TD1
114	chr1	62666212	62666212	1	+	Yes	-	Yes	L1TD1
115	chr1	62666223	62666223	1	+	Yes	-	Yes	L1TD1
116	chr1	62667188	62667188	1	+	Yes	-	Yes	L1TD1
117	chr1	62667194	62667194	1	+	Yes	-	Yes	L1TD1
118	chr1	62667314	62667314	1	+	Yes	-	Yes	L1TD1
119	chr1	62667418	62667418	1	+	Yes	-	Yes	L1TD1
120	chr1	62667421	62667421	1	+	Yes	-	Yes	L1TD1
121	chr1	62668192	62668192	1	+	Yes	-	Yes	L1TD1
122	chr1	62670091	62670091	1	+	Yes	-	Yes	L1TD1
123	chr1	62671030	62671030	1	+	Yes	-	Yes	L1TD1
124	chr1	62671073	62671073	1	+	Yes	-	Yes	L1TD1
125	chr1	62671075	62671075	1	+	Yes	-	Yes	L1TD1
126	chr1	62671089	62671089	1	+	Yes	-	Yes	L1TD1
127	chr1	62671852	62671852	1	+	Yes	-	Yes	L1TD1
128	chr1	62672051	62672051	1	+	Yes	-	Yes	L1TD1
129	chr1	62672101	62672101	1	+	Yes	-	Yes	L1TD1
130	chr1	62672196	62672196	1	+	Yes	-	Yes	L1TD1
131	chr1	62677462	62677462	1	+	Yes	-	Yes	L1TD1
132	chr1	66091968	66091968	1	+	Yes	-	Yes	LEPR
133	chr1	66092967	66092967	1	+	Yes	-	Yes	LEPR
134	chr1	66092979	66092979	1	+	Yes	-	Yes	LEPR
135	chr1	66093429	66093429	1	+	Yes	-	Yes	LEPR
136	chr1	66093521	66093521	1	+	Yes	-	Yes	LEPR
137	chr1	66093527	66093527	1	+	Yes	-	Yes	LEPR
138	chr1	66093751	66093751	1	+	Yes	-	Yes	LEPR
139	chr1	66093809	66093809	1	+	Yes	-	Yes	LEPR
140	chr1	66093984	66093984	1	+	Yes	-	Yes	LEPR
141	chr1	66093997	66093997	1	+	Yes	-	Yes	LEPR
142	chr1	66094023	66094023	1	+	Yes	-	Yes	LEPR
143	chr1	66094165	66094165	1	+	Yes	-	Yes	LEPR
144	chr1	66094240	66094240	1	+	Yes	-	Yes	LEPR
145	chr1	66094485	66094485	1	+	Yes	-	Yes	LEPR
146	chr1	66094836	66094836	1	+	Yes	-	Yes	LEPR
147	chr1	66094947	66094947	1	+	Yes	-	Yes	LEPR
148	chr1	66095078	66095078	1	+	Yes	-	Yes	LEPR
149	chr1	66095850	66095850	1	+	Yes	-	Yes	LEPR
150	chr1	66095862	66095862	1	+	Yes	-	Yes	LEPR
151	chr1	66096124	66096124	1	+	Yes	-	Yes	LEPR
152	chr1	66096480	66096480	1	+	Yes	-	Yes	LEPR
153	chr1	66096519	66096519	1	+	Yes	-	Yes	LEPR
154	chr1	66097171	66097171	1	+	Yes	-	Yes	LEPR
155	chr1	66097373	66097373	1	+	Yes	-	Yes	LEPR
156	chr1	66098357	66098357	1	+	Yes	-	Yes	LEPR
157	chr1	66098839	66098839	1	+	Yes	-	Yes	LEPR
158	chr1	78344109	78344109	1	+	Yes	-	Yes	MIGA1
159	chr1	89851097	89851097	1	+	Yes	-	Yes	GBP6
160	chr1	94944290	94944290	1	+	Yes	-	Yes	ABCD3
161	chr1	94944366	94944366	1	+	Yes	-	Yes	ABCD3
162	chr1	94944548	94944548	1	+	Yes	-	Yes	ABCD3
163	chr1	94944565	94944565	1	+	Yes	-	Yes	ABCD3
164	chr1	94944637	94944637	1	+	Yes	-	Yes	ABCD3
165	chr1	94945012	94945012	1	+	Yes	-	Yes	ABCD3
166	chr1	109746323	109746323	1	+	Yes	-	Yes	KIAA1324
167	chr1	114443721	114443721	1	+	Yes	-	Yes	AP4B1-AS1
168	chr1	114443767	114443767	1	+	Yes	-	Yes	AP4B1-AS1
169	chr1	143713794	143713794	1	+	Yes	-	Yes	SRGAP2D
170	chr1	145284083	145284083	1	+	Yes	-	Yes	SRGAP2D
171	chr1	145284120	145284120	1	+	Yes	Yes	Yes	SRGAP2D
172	chr1	145744612	145744612	1	+	Yes	-	Yes	SRGAP2D
173	chr1	145744690	145744690	1	+	Yes	-	Yes	SRGAP2D
174	chr1	145744691	145744691	1	+	Yes	-	Yes	SRGAP2D
175	chr1	145746419	145746419	1	+	Yes	-	Yes	SRGAP2D
176	chr1	149283275	149283275	1	+	Yes	-	Yes	SRGAP2D
177	chr1	149283464	149283464	1	+	Yes	-	Yes	SRGAP2D
178	chr1	153615974	153615974	1	+	Yes	-	Yes	SRGAP2D
179	chr1	153616981	153616981	1	+	Yes	-	Yes	SRGAP2D
180	chr1	153616983	153616983	1	+	Yes	-	Yes	SRGAP2D
181	chr1	155851903	155851903	1	+	Yes	-	Yes	SYT11
182	chr1	156345437	156345437	1	+	Yes	-	Yes	SRGAP2D
183	chr1	156345951	156345951	1	+	Yes	-	Yes	SRGAP2D
184	chr1	156345981	156345981	1	+	Yes	-	Yes	SRGAP2D
185	chr1	156345985	156345985	1	+	Yes	-	Yes	SRGAP2D
186	chr1	159946659	159946659	1	+	Yes	-	Yes	SRGAP2D
187	chr1	164819163	164819163	1	+	Yes	-	Yes	SRGAP2D
188	chr1	164819216	164819216	1	+	Yes	-	Yes	SRGAP2D
189	chr1	164819299	164819299	1	+	Yes	-	Yes	SRGAP2D
190	chr1	165671522	165671522	1	+	Yes	-	Yes	SRGAP2D
191	chr1	165671959	165671959	1	+	Yes	-	Yes	SRGAP2D
192	chr1	165672934	165672934	1	+	Yes	-	Yes	SRGAP2D
193	chr1	165674028	165674028	1	+	Yes	-	Yes	SRGAP2D
194	chr1	165674597	165674597	1	+	Yes	-	Yes	SRGAP2D
195	chr1	165674977	165674977	1	+	Yes	-	Yes	SRGAP2D
196	chr1	165675064	165675064	1	+	Yes	-	Yes	SRGAP2D
197	chr1	165675134	165675134	1	+	Yes	-	Yes	SRGAP2D
198	chr1	165675521	165675521	1	+	Yes	-	Yes	SRGAP2D
199	chr1	165675524	165675524	1	+	Yes	-	Yes	SRGAP2D
200	chr1	165676784	165676784	1	+	Yes	-	Yes	SRGAP2D
201	chr1	165677082	165677082	1	+	Yes	-	Yes	SRGAP2D
202	chr1	168161630	168161630	1	+	Yes	-	Yes	TIPRL
203	chr1	168161639	168161639	1	+	Yes	-	Yes	TIPRL
204	chr1	168161949	168161949	1	+	Yes	-	Yes	TIPRL
205	chr1	168162148	168162148	1	+	Yes	-	Yes	TIPRL
206	chr1	168162449	168162449	1	+	Yes	-	Yes	TIPRL
207	chr1	168162535	168162535	1	+	Yes	-	Yes	TIPRL
208	chr1	168162611	168162611	1	+	Yes	-	Yes	TIPRL
209	chr1	168163046	168163046	1	+	Yes	-	Yes	TIPRL
210	chr1	168163055	168163055	1	+	Yes	-	Yes	TIPRL
211	chr1	168163058	168163058	1	+	Yes	-	Yes	TIPRL
212	chr1	168163062	168163062	1	+	Yes	-	Yes	TIPRL
213	chr1	168163075	168163075	1	+	Yes	-	Yes	TIPRL
214	chr1	168163191	168163191	1	+	Yes	-	Yes	TIPRL
215	chr1	168163808	168163808	1	+	Yes	-	Yes	TIPRL
216	chr1	168164740	168164740	1	+	Yes	-	Yes	TIPRL
217	chr1	168165546	168165546	1	+	Yes	-	Yes	TIPRL
218	chr1	168165721	168165721	1	+	Yes	-	Yes	TIPRL
219	chr1	179888225	179888225	1	+	Yes	-	Yes	TOR1AIP1
220	chr1	180856134	180856134	1	+	Yes	-	Yes	XPR1
221	chr1	190770112	190770112	1	+	Yes	-	Yes	SRGAP2D
222	chr1	197897029	197897029	1	+	Yes	-	Yes	SRGAP2D
223	chr1	197897491	197897491	1	+	Yes	-	Yes	SRGAP2D
224	chr1	197898017	197898017	1	+	Yes	-	Yes	SRGAP2D
225	chr1	197898097	197898097	1	+	Yes	-	Yes	SRGAP2D
226	chr1	198724458	198724458	1	+	Yes	-	Yes	SRGAP2D
227	chr1	198724503	198724503	1	+	Yes	-	Yes	SRGAP2D
228	chr1	198724903	198724903	1	+	Yes	-	Yes	SRGAP2D
229	chr1	198724929	198724929	1	+	Yes	-	Yes	SRGAP2D
230	chr1	198724930	198724930	1	+	Yes	-	Yes	SRGAP2D
231	chr1	198724941	198724941	1	+	Yes	-	Yes	SRGAP2D
232	chr1	201790602	201790602	1	+	Yes	-	Yes	SRGAP2D
233	chr1	201851384	201851384	1	+	Yes	-	Yes	SRGAP2D
234	chr1	202552085	202552085	1	+	Yes	-	Yes	SRGAP2D
235	chr1	205348540	205348540	1	+	Yes	-	Yes	SRGAP2D
236	chr1	205349149	205349149	1	+	Yes	-	Yes	SRGAP2D
237	chr1	205349166	205349166	1	+	Yes	-	Yes	SRGAP2D
238	chr1	205349478	205349478	1	+	Yes	-	Yes	SRGAP2D
239	chr1	205349480	205349480	1	+	Yes	-	Yes	SRGAP2D
240	chr1	205349482	205349482	1	+	Yes	-	Yes	SRGAP2D
241	chr1	205352714	205352714	1	+	Yes	-	Yes	SRGAP2D
242	chr1	205353365	205353365	1	+	Yes	-	Yes	SRGAP2D
243	chr1	205353390	205353390	1	+	Yes	-	Yes	SRGAP2D
244	chr1	205353538	205353538	1	+	Yes	-	Yes	SRGAP2D
245	chr1	205353843	205353843	1	+	Yes	-	Yes	SRGAP2D
246	chr1	207813463	207813463	1	+	Yes	-	Yes	CR1
247	chr1	213164161	213164161	1	+	Yes	-	Yes	VASH2
248	chr1	215409411	215409411	1	+	Yes	-	Yes	KCNK2
249	chr1	215409415	215409415	1	+	Yes	Yes	Yes	KCNK2
250	chr1	215409419	215409419	1	+	Yes	Yes	Yes	KCNK2
251	chr1	215409427	215409427	1	+	Yes	-	Yes	KCNK2
252	chr1	215409435	215409435	1	+	Yes	-	Yes	KCNK2
253	chr1	218506788	218506788	1	+	Yes	-	Yes	RRP15
254	chr1	218506805	218506805	1	+	Yes	-	Yes	RRP15
255	chr1	223889694	223889694	1	+	Yes	-	Yes	CAPN2
256	chr1	223890298	223890298	1	+	Yes	-	Yes	CAPN2
257	chr1	223892198	223892198	1	+	Yes	-	Yes	CAPN2
258	chr1	223893547	223893547	1	+	Yes	-	Yes	CAPN2
259	chr1	223893675	223893675	1	+	Yes	-	Yes	CAPN2
260	chr1	223893678	223893678	1	+	Yes	-	Yes	CAPN2
261	chr1	223894608	223894608	1	+	Yes	-	Yes	CAPN2
262	chr1	223894946	223894946	1	+	Yes	-	Yes	CAPN2
263	chr1	223894950	223894950	1	+	Yes	-	Yes	CAPN2
264	chr1	223897028	223897028	1	+	Yes	-	Yes	CAPN2
265	chr1	223897586	223897586	1	+	Yes	-	Yes	CAPN2
266	chr1	223898007	223898007	1	+	Yes	-	Yes	CAPN2
267	chr1	228784533	228784533	1	+	Yes	-	Yes	RHOU
268	chr1	228788392	228788392	1	+	Yes	-	Yes	RHOU
269	chr1	228788631	228788631	1	+	Yes	-	Yes	RHOU
270	chr1	228791693	228791693	1	+	Yes	-	Yes	RHOU
271	chr1	228791817	228791817	1	+	Yes	-	Yes	RHOU
272	chr1	228791898	228791898	1	+	Yes	-	Yes	RHOU
273	chr1	228792115	228792115	1	+	Yes	-	Yes	RHOU
274	chr1	228792197	228792197	1	+	Yes	-	Yes	RHOU
275	chr1	228792471	228792471	1	+	Yes	-	Yes	RHOU
276	chr1	228793403	228793403	1	+	Yes	-	Yes	RHOU
277	chr1	228793562	228793562	1	+	Yes	-	Yes	RHOU
278	chr1	228794338	228794338	1	+	Yes	-	Yes	RHOU
279	chr1	228794359	228794359	1	+	Yes	-	Yes	RHOU
280	chr1	228795342	228795342	1	+	Yes	-	Yes	RHOU
281	chr1	228795699	228795699	1	+	Yes	-	Yes	RHOU
282	chr1	228797738	228797738	1	+	Yes	-	Yes	RHOU
283	chr1	228797746	228797746	1	+	Yes	-	Yes	RHOU
284	chr1	228798127	228798127	1	+	Yes	-	Yes	RHOU
285	chr1	228799299	228799299	1	+	Yes	-	Yes	RHOU
286	chr1	228800200	228800200	1	+	Yes	-	Yes	RHOU
287	chr1	228802211	228802211	1	+	Yes	-	Yes	RHOU
288	chr1	228802281	228802281	1	+	Yes	-	Yes	RHOU
289	chr1	228802767	228802767	1	+	Yes	-	Yes	RHOU
290	chr1	228803469	228803469	1	+	Yes	-	Yes	RHOU
291	chr1	228803488	228803488	1	+	Yes	-	Yes	RHOU
292	chr1	228803568	228803568	1	+	Yes	-	Yes	RHOU
293	chr1	228803577	228803577	1	+	Yes	-	Yes	RHOU
294	chr1	228803578	228803578	1	+	Yes	-	Yes	RHOU
295	chr1	228806727	228806727	1	+	Yes	-	Yes	RHOU
296	chr1	228806740	228806740	1	+	Yes	-	Yes	RHOU
297	chr1	228807290	228807290	1	+	Yes	-	Yes	RHOU
298	chr1	228807832	228807832	1	+	Yes	-	Yes	RHOU
299	chr1	228807905	228807905	1	+	Yes	-	Yes	RHOU
300	chr1	228807919	228807919	1	+	Yes	-	Yes	RHOU
301	chr1	228809069	228809069	1	+	Yes	-	Yes	RHOU
302	chr1	228809502	228809502	1	+	Yes	-	Yes	RHOU
303	chr1	228809959	228809959	1	+	Yes	-	Yes	RHOU
304	chr1	228811103	228811103	1	+	Yes	-	Yes	RHOU
305	chr1	228811162	228811162	1	+	Yes	-	Yes	RHOU
306	chr1	228811352	228811352	1	+	Yes	-	Yes	RHOU
307	chr1	228812288	228812288	1	+	Yes	-	Yes	RHOU
308	chr1	228813217	228813217	1	+	Yes	-	Yes	RHOU
309	chr1	228819334	228819334	1	+	Yes	-	Yes	RHOU
310	chr1	228819374	228819374	1	+	Yes	-	Yes	RHOU
311	chr1	228821499	228821499	1	+	Yes	-	Yes	RHOU
312	chr1	228821744	228821744	1	+	Yes	-	Yes	RHOU
313	chr1	228821921	228821921	1	+	Yes	-	Yes	RHOU
314	chr1	228821935	228821935	1	+	Yes	-	Yes	RHOU
315	chr1	228821999	228821999	1	+	Yes	-	Yes	RHOU
316	chr1	228822173	228822173	1	+	Yes	-	Yes	RHOU
317	chr1	228822181	228822181	1	+	Yes	-	Yes	RHOU
318	chr1	228822210	228822210	1	+	Yes	-	Yes	RHOU
319	chr1	228822228	228822228	1	+	Yes	-	Yes	RHOU
320	chr1	228826998	228826998	1	+	Yes	-	Yes	RHOU
321	chr1	228827240	228827240	1	+	Yes	-	Yes	RHOU
322	chr1	228828044	228828044	1	+	Yes	-	Yes	RHOU
323	chr1	228828542	228828542	1	+	Yes	-	Yes	RHOU
324	chr1	228828646	228828646	1	+	Yes	-	Yes	RHOU
325	chr1	228828853	228828853	1	+	Yes	-	Yes	RHOU
326	chr1	228830443	228830443	1	+	Yes	-	Yes	RHOU
327	chr1	228830636	228830636	1	+	Yes	-	Yes	RHOU
328	chr1	228832241	228832241	1	+	Yes	-	Yes	RHOU
329	chr1	228833839	228833839	1	+	Yes	-	Yes	RHOU
330	chr1	228834138	228834138	1	+	Yes	-	Yes	RHOU
331	chr1	228834246	228834246	1	+	Yes	-	Yes	RHOU
332	chr1	228834524	228834524	1	+	Yes	-	Yes	RHOU
333	chr1	228835745	228835745	1	+	Yes	-	Yes	RHOU
334	chr1	228835748	228835748	1	+	Yes	-	Yes	RHOU
335	chr1	228835917	228835917	1	+	Yes	-	Yes	RHOU
336	chr1	228836376	228836376	1	+	Yes	-	Yes	RHOU
337	chr1	228836385	228836385	1	+	Yes	-	Yes	RHOU
338	chr1	228836448	228836448	1	+	Yes	-	Yes	RHOU
339	chr1	228836452	228836452	1	+	Yes	-	Yes	RHOU
340	chr1	228836514	228836514	1	+	Yes	-	Yes	RHOU
341	chr1	228837234	228837234	1	+	Yes	-	Yes	RHOU
342	chr1	228837304	228837304	1	+	Yes	-	Yes	RHOU
343	chr1	228837331	228837331	1	+	Yes	-	Yes	RHOU
344	chr1	228837395	228837395	1	+	Yes	-	Yes	RHOU
345	chr1	228837476	228837476	1	+	Yes	-	Yes	RHOU
346	chr1	228837573	228837573	1	+	Yes	-	Yes	RHOU
347	chr1	228837612	228837612	1	+	Yes	-	Yes	RHOU
348	chr1	228837634	228837634	1	+	Yes	-	Yes	RHOU
349	chr1	228837667	228837667	1	+	Yes	-	Yes	RHOU
350	chr1	228837790	228837790	1	+	Yes	-	Yes	RHOU
351	chr1	228837886	228837886	1	+	Yes	-	Yes	RHOU
352	chr1	228837904	228837904	1	+	Yes	-	Yes	RHOU
353	chr1	228838495	228838495	1	+	Yes	-	Yes	RHOU
354	chr1	228838630	228838630	1	+	Yes	-	Yes	RHOU
355	chr1	228839098	228839098	1	+	Yes	-	Yes	RHOU
356	chr1	228840174	228840174	1	+	Yes	-	Yes	RHOU
357	chr1	228841617	228841617	1	+	Yes	-	Yes	RHOU
358	chr1	228842470	228842470	1	+	Yes	-	Yes	RHOU
359	chr1	228842663	228842663	1	+	Yes	-	Yes	RHOU
360	chr1	228842756	228842756	1	+	Yes	-	Yes	RHOU
361	chr1	228842848	228842848	1	+	Yes	-	Yes	RHOU
362	chr1	228842852	228842852	1	+	Yes	-	Yes	RHOU
363	chr1	228842874	228842874	1	+	Yes	-	Yes	RHOU
364	chr1	228842906	228842906	1	+	Yes	-	Yes	RHOU
365	chr1	228842910	228842910	1	+	Yes	-	Yes	RHOU
366	chr1	228842912	228842912	1	+	Yes	-	Yes	RHOU
367	chr1	228842914	228842914	1	+	Yes	-	Yes	RHOU
368	chr1	228842916	228842916	1	+	Yes	-	Yes	RHOU
369	chr1	228842943	228842943	1	+	Yes	-	Yes	RHOU
370	chr1	228842953	228842953	1	+	Yes	-	Yes	RHOU
371	chr1	228842965	228842965	1	+	Yes	-	Yes	RHOU
372	chr1	228842977	228842977	1	+	Yes	-	Yes	RHOU
373	chr1	228844586	228844586	1	+	Yes	-	Yes	RHOU
374	chr1	228845082	228845082	1	+	Yes	-	Yes	RHOU
375	chr1	228845116	228845116	1	+	Yes	-	Yes	RHOU
376	chr1	228845121	228845121	1	+	Yes	-	Yes	RHOU
377	chr1	228845769	228845769	1	+	Yes	-	Yes	RHOU
378	chr1	228846280	228846280	1	+	Yes	-	Yes	RHOU
379	chr1	228846306	228846306	1	+	Yes	-	Yes	RHOU
380	chr1	228846633	228846633	1	+	Yes	-	Yes	RHOU
381	chr1	228848828	228848828	1	+	Yes	-	Yes	RHOU
382	chr1	228849222	228849222	1	+	Yes	-	Yes	RHOU
383	chr1	228850003	228850003	1	+	Yes	-	Yes	RHOU
384	chr1	228850013	228850013	1	+	Yes	-	Yes	RHOU
385	chr1	228850412	228850412	1	+	Yes	-	Yes	RHOU
386	chr1	228850856	228850856	1	+	Yes	-	Yes	RHOU
387	chr1	228851037	228851037	1	+	Yes	-	Yes	RHOU
388	chr1	228851068	228851068	1	+	Yes	-	Yes	RHOU
389	chr1	228851193	228851193	1	+	Yes	-	Yes	RHOU
390	chr1	228851311	228851311	1	+	Yes	-	Yes	RHOU
391	chr1	228851434	228851434	1	+	Yes	-	Yes	RHOU
392	chr1	228851440	228851440	1	+	Yes	-	Yes	RHOU
393	chr1	228851453	228851453	1	+	Yes	-	Yes	RHOU
394	chr1	228852102	228852102	1	+	Yes	-	Yes	RHOU
395	chr1	228852130	228852130	1	+	Yes	-	Yes	RHOU
396	chr1	228852144	228852144	1	+	Yes	-	Yes	RHOU
397	chr1	228852264	228852264	1	+	Yes	-	Yes	RHOU
398	chr1	228852423	228852423	1	+	Yes	-	Yes	RHOU
399	chr1	228852482	228852482	1	+	Yes	-	Yes	RHOU
400	chr1	228852488	228852488	1	+	Yes	-	Yes	RHOU
401	chr1	228852490	228852490	1	+	Yes	-	Yes	RHOU
402	chr1	228852492	228852492	1	+	Yes	-	Yes	RHOU
403	chr1	228852542	228852542	1	+	Yes	-	Yes	RHOU
404	chr1	228853334	228853334	1	+	Yes	-	Yes	RHOU
405	chr1	228853776	228853776	1	+	Yes	-	Yes	RHOU
406	chr1	228855493	228855493	1	+	Yes	-	Yes	RHOU
407	chr1	228855501	228855501	1	+	Yes	-	Yes	RHOU
408	chr1	228855505	228855505	1	+	Yes	-	Yes	RHOU
409	chr1	228855508	228855508	1	+	Yes	-	Yes	RHOU
410	chr1	228855511	228855511	1	+	Yes	-	Yes	RHOU
411	chr1	228855647	228855647	1	+	Yes	-	Yes	RHOU
412	chr1	228855702	228855702	1	+	Yes	-	Yes	RHOU
413	chr1	228855705	228855705	1	+	Yes	-	Yes	RHOU
414	chr1	228855989	228855989	1	+	Yes	-	Yes	RHOU
415	chr1	228856003	228856003	1	+	Yes	-	Yes	RHOU
416	chr1	228856033	228856033	1	+	Yes	-	Yes	RHOU
417	chr1	228856044	228856044	1	+	Yes	-	Yes	RHOU
418	chr1	228857071	228857071	1	+	Yes	-	Yes	RHOU
419	chr1	228860106	228860106	1	+	Yes	-	Yes	RHOU
420	chr1	228860169	228860169	1	+	Yes	-	Yes	RHOU
421	chr1	228860214	228860214	1	+	Yes	-	Yes	RHOU
422	chr1	228860402	228860402	1	+	Yes	-	Yes	RHOU
423	chr1	228860804	228860804	1	+	Yes	-	Yes	RHOU
424	chr1	228860850	228860850	1	+	Yes	-	Yes	RHOU
425	chr1	228861495	228861495	1	+	Yes	-	Yes	RHOU
426	chr1	228861731	228861731	1	+	Yes	-	Yes	RHOU
427	chr1	228861735	228861735	1	+	Yes	-	Yes	RHOU
428	chr1	228862052	228862052	1	+	Yes	-	Yes	RHOU
429	chr1	228862956	228862956	1	+	Yes	-	Yes	RHOU
430	chr1	228863319	228863319	1	+	Yes	-	Yes	RHOU
431	chr1	228865103	228865103	1	+	Yes	-	Yes	RHOU
432	chr1	228865478	228865478	1	+	Yes	-	Yes	RHOU
433	chr1	228866783	228866783	1	+	Yes	-	Yes	RHOU
434	chr1	228867766	228867766	1	+	Yes	-	Yes	RHOU
435	chr1	228867909	228867909	1	+	Yes	-	Yes	RHOU
436	chr1	228868667	228868667	1	+	Yes	-	Yes	RHOU
437	chr1	228868677	228868677	1	+	Yes	-	Yes	RHOU
438	chr1	228869972	228869972	1	+	Yes	-	Yes	RHOU
439	chr1	228869973	228869973	1	+	Yes	-	Yes	RHOU
440	chr1	228870302	228870302	1	+	Yes	-	Yes	RHOU
441	chr1	228870362	228870362	1	+	Yes	-	Yes	RHOU
442	chr1	228870364	228870364	1	+	Yes	-	Yes	RHOU
443	chr1	228870542	228870542	1	+	Yes	-	Yes	RHOU
444	chr1	231861979	231861979	1	+	Yes	-	Yes	TSNAX-DISC1
445	chr1	231863052	231863052	1	+	Yes	-	Yes	TSNAX-DISC1
446	chr1	231866716	231866716	1	+	Yes	-	Yes	TSNAX-DISC1
447	chr1	231867093	231867093	1	+	Yes	-	Yes	TSNAX-DISC1
448	chr1	231869944	231869944	1	+	Yes	-	Yes	TSNAX-DISC1
449	chr1	231870563	231870563	1	+	Yes	-	Yes	TSNAX-DISC1
450	chr1	231870861	231870861	1	+	Yes	-	Yes	TSNAX-DISC1
451	chr1	231870927	231870927	1	+	Yes	-	Yes	TSNAX-DISC1
452	chr1	231870960	231870960	1	+	Yes	-	Yes	TSNAX-DISC1
453	chr1	231871026	231871026	1	+	Yes	-	Yes	TSNAX-DISC1
454	chr1	231871373	231871373	1	+	Yes	-	Yes	TSNAX-DISC1
455	chr1	231872326	231872326	1	+	Yes	-	Yes	TSNAX-DISC1
456	chr1	231873441	231873441	1	+	Yes	-	Yes	TSNAX-DISC1
457	chr1	231873444	231873444	1	+	Yes	-	Yes	TSNAX-DISC1
458	chr1	231874462	231874462	1	+	Yes	-	Yes	TSNAX-DISC1
459	chr1	231874479	231874479	1	+	Yes	-	Yes	TSNAX-DISC1
460	chr1	231874649	231874649	1	+	Yes	-	Yes	TSNAX-DISC1
461	chr1	231874889	231874889	1	+	Yes	-	Yes	TSNAX-DISC1
462	chr1	231874931	231874931	1	+	Yes	-	Yes	TSNAX-DISC1
463	chr1	231875078	231875078	1	+	Yes	-	Yes	TSNAX-DISC1
464	chr1	231877103	231877103	1	+	Yes	-	Yes	TSNAX-DISC1
465	chr1	231879247	231879247	1	+	Yes	-	Yes	TSNAX-DISC1
466	chr1	231880253	231880253	1	+	Yes	-	Yes	TSNAX-DISC1
467	chr1	231880254	231880254	1	+	Yes	-	Yes	TSNAX-DISC1
468	chr1	231880439	231880439	1	+	Yes	-	Yes	TSNAX-DISC1
469	chr1	231880476	231880476	1	+	Yes	-	Yes	TSNAX-DISC1
470	chr1	231880519	231880519	1	+	Yes	-	Yes	TSNAX-DISC1
471	chr1	231880692	231880692	1	+	Yes	-	Yes	TSNAX-DISC1
472	chr1	231880721	231880721	1	+	Yes	-	Yes	TSNAX-DISC1
473	chr1	231880724	231880724	1	+	Yes	-	Yes	TSNAX-DISC1
474	chr1	231880897	231880897	1	+	Yes	-	Yes	TSNAX-DISC1
475	chr1	231881302	231881302	1	+	Yes	-	Yes	TSNAX-DISC1
476	chr1	231881383	231881383	1	+	Yes	-	Yes	TSNAX-DISC1
477	chr1	231881500	231881500	1	+	Yes	-	Yes	TSNAX-DISC1
478	chr1	231881533	231881533	1	+	Yes	-	Yes	TSNAX-DISC1
479	chr1	231881933	231881933	1	+	Yes	-	Yes	TSNAX-DISC1
480	chr1	231882119	231882119	1	+	Yes	-	Yes	TSNAX-DISC1
481	chr1	231882311	231882311	1	+	Yes	-	Yes	TSNAX-DISC1
482	chr1	231882345	231882345	1	+	Yes	-	Yes	TSNAX-DISC1
483	chr1	231883598	231883598	1	+	Yes	-	Yes	TSNAX-DISC1
484	chr1	231883644	231883644	1	+	Yes	-	Yes	TSNAX-DISC1
485	chr1	231883759	231883759	1	+	Yes	-	Yes	TSNAX-DISC1
486	chr1	231883779	231883779	1	+	Yes	-	Yes	TSNAX-DISC1
487	chr1	231885151	231885151	1	+	Yes	-	Yes	TSNAX-DISC1
488	chr1	231954982	231954982	1	+	Yes	-	Yes	TSNAX-DISC1
489	chr1	231955071	231955071	1	+	Yes	-	Yes	TSNAX-DISC1
490	chr1	231955188	231955188	1	+	Yes	-	Yes	TSNAX-DISC1
491	chr1	231955527	231955527	1	+	Yes	-	Yes	TSNAX-DISC1
492	chr1	231955704	231955704	1	+	Yes	-	Yes	TSNAX-DISC1
493	chr1	231955723	231955723	1	+	Yes	-	Yes	TSNAX-DISC1
494	chr1	231955731	231955731	1	+	Yes	-	Yes	TSNAX-DISC1
495	chr1	231958956	231958956	1	+	Yes	-	Yes	TSNAX-DISC1
496	chr1	231959101	231959101	1	+	Yes	-	Yes	TSNAX-DISC1
497	chr1	231959105	231959105	1	+	Yes	-	Yes	TSNAX-DISC1
498	chr1	231959108	231959108	1	+	Yes	-	Yes	TSNAX-DISC1
499	chr1	231959764	231959764	1	+	Yes	-	Yes	TSNAX-DISC1
500	chr1	231960166	231960166	1	+	Yes	-	Yes	TSNAX-DISC1
501	chr1	231960252	231960252	1	+	Yes	-	Yes	TSNAX-DISC1
502	chr1	231960902	231960902	1	+	Yes	-	Yes	TSNAX-DISC1
503	chr1	231960932	231960932	1	+	Yes	-	Yes	TSNAX-DISC1
504	chr1	231961161	231961161	1	+	Yes	-	Yes	TSNAX-DISC1
505	chr1	231961507	231961507	1	+	Yes	-	Yes	TSNAX-DISC1
506	chr1	231961591	231961591	1	+	Yes	-	Yes	TSNAX-DISC1
507	chr1	231961639	231961639	1	+	Yes	-	Yes	TSNAX-DISC1
508	chr1	231961793	231961793	1	+	Yes	-	Yes	TSNAX-DISC1
509	chr1	231962132	231962132	1	+	Yes	-	Yes	TSNAX-DISC1
510	chr1	231962217	231962217	1	+	Yes	-	Yes	TSNAX-DISC1
511	chr1	231962315	231962315	1	+	Yes	-	Yes	TSNAX-DISC1
512	chr1	231962326	231962326	1	+	Yes	-	Yes	TSNAX-DISC1
513	chr1	231964816	231964816	1	+	Yes	-	Yes	TSNAX-DISC1
514	chr1	231971590	231971590	1	+	Yes	-	Yes	TSNAX-DISC1
515	chr1	231971822	231971822	1	+	Yes	-	Yes	TSNAX-DISC1
516	chr1	231972749	231972749	1	+	Yes	-	Yes	TSNAX-DISC1
517	chr1	231973349	231973349	1	+	Yes	-	Yes	TSNAX-DISC1
518	chr1	231973763	231973763	1	+	Yes	-	Yes	TSNAX-DISC1
519	chr1	231973832	231973832	1	+	Yes	-	Yes	TSNAX-DISC1
520	chr1	231976142	231976142	1	+	Yes	-	Yes	TSNAX-DISC1
521	chr1	231976686	231976686	1	+	Yes	-	Yes	TSNAX-DISC1
522	chr1	231976701	231976701	1	+	Yes	-	Yes	TSNAX-DISC1
523	chr1	231977562	231977562	1	+	Yes	-	Yes	TSNAX-DISC1
524	chr1	231977680	231977680	1	+	Yes	-	Yes	TSNAX-DISC1
525	chr1	231978254	231978254	1	+	Yes	-	Yes	TSNAX-DISC1
526	chr1	231986877	231986877	1	+	Yes	-	Yes	TSNAX-DISC1
527	chr1	231988064	231988064	1	+	Yes	-	Yes	TSNAX-DISC1
528	chr1	231988998	231988998	1	+	Yes	-	Yes	TSNAX-DISC1
529	chr1	231989228	231989228	1	+	Yes	-	Yes	TSNAX-DISC1
530	chr1	245258682	245258682	1	+	Yes	-	Yes	EFCAB2
531	chr1	245258690	245258690	1	+	Yes	-	Yes	EFCAB2
532	chr1	245259010	245259010	1	+	Yes	-	Yes	EFCAB2
533	chr1	245259038	245259038	1	+	Yes	-	Yes	EFCAB2
534	chr1	245259060	245259060	1	+	Yes	-	Yes	EFCAB2
535	chr1	245259067	245259067	1	+	Yes	-	Yes	EFCAB2
536	chr1	245260488	245260488	1	+	Yes	-	Yes	EFCAB2
537	chr1	245263129	245263129	1	+	Yes	-	Yes	EFCAB2
538	chr1	245263730	245263730	1	+	Yes	-	Yes	EFCAB2
539	chr1	245263760	245263760	1	+	Yes	-	Yes	EFCAB2
540	chr1	245264083	245264083	1	+	Yes	-	Yes	EFCAB2
541	chr1	245264122	245264122	1	+	Yes	-	Yes	EFCAB2
542	chr1	245264626	245264626	1	+	Yes	-	Yes	EFCAB2
543	chr1	245264923	245264923	1	+	Yes	-	Yes	EFCAB2
544	chr1	245264942	245264942	1	+	Yes	-	Yes	EFCAB2
545	chr1	245265051	245265051	1	+	Yes	-	Yes	EFCAB2
546	chr1	245265117	245265117	1	+	Yes	-	Yes	EFCAB2
547	chr1	245267975	245267975	1	+	Yes	-	Yes	EFCAB2
548	chr1	245267987	245267987	1	+	Yes	-	Yes	EFCAB2
549	chr1	245268221	245268221	1	+	Yes	-	Yes	EFCAB2
550	chr1	245269717	245269717	1	+	Yes	-	Yes	EFCAB2
551	chr1	245269728	245269728	1	+	Yes	-	Yes	EFCAB2
552	chr1	245269754	245269754	1	+	Yes	-	Yes	EFCAB2
553	chr1	245269755	245269755	1	+	Yes	-	Yes	EFCAB2
554	chr1	245269798	245269798	1	+	Yes	-	Yes	EFCAB2
555	chr1	245269871	245269871	1	+	Yes	-	Yes	EFCAB2
556	chr1	245270346	245270346	1	+	Yes	-	Yes	EFCAB2
557	chr1	245270663	245270663	1	+	Yes	-	Yes	EFCAB2
558	chr1	245272943	245272943	1	+	Yes	-	Yes	EFCAB2
559	chr1	245274329	245274329	1	+	Yes	-	Yes	EFCAB2
560	chr1	245276910	245276910	1	+	Yes	-	Yes	EFCAB2
561	chr1	245276927	245276927	1	+	Yes	-	Yes	EFCAB2
562	chr1	245279931	245279931	1	+	Yes	-	Yes	EFCAB2
563	chr1	245279996	245279996	1	+	Yes	-	Yes	EFCAB2
564	chr1	245281920	245281920	1	+	Yes	-	Yes	EFCAB2
565	chr1	245282452	245282452	1	+	Yes	-	Yes	EFCAB2
566	chr1	245282502	245282502	1	+	Yes	-	Yes	EFCAB2
567	chr1	245283390	245283390	1	+	Yes	-	Yes	EFCAB2
568	chr1	245284354	245284354	1	+	Yes	-	Yes	EFCAB2
569	chr1	248040548	248040548	1	+	Yes	-	Yes	TRIM58
570	chr1	248041287	248041287	1	+	Yes	-	Yes	TRIM58
571	chr1	6283360	6283360	1	-	Yes	-	Yes	ICMT
572	chr1	6476029	6476029	1	-	Yes	-	Yes	HES2
573	chr1	7978051	7978051	1	-	Yes	-	Yes	TNFRSF9
574	chr1	7978047	7978047	1	-	Yes	-	Yes	TNFRSF9
575	chr1	7978043	7978043	1	-	Yes	-	Yes	TNFRSF9
576	chr1	10697222	10697222	1	-	Yes	-	Yes	CASZ1
577	chr1	15898747	15898747	1	-	Yes	-	Yes	AGMAT
578	chr1	21070569	21070569	1	-	Yes	-	Yes	HP1BP3
579	chr1	24297042	24297042	1	-	Yes	-	Yes	NA
580	chr1	24430890	24430890	1	-	Yes	-	Yes	MYOM3
581	chr1	24481445	24481445	1	-	Yes	-	Yes	IFNLR1
582	chr1	26287489	26287489	1	-	Yes	-	Yes	PAFAH2
583	chr1	28475166	28475166	1	-	Yes	-	Yes	PTAFR
584	chr1	36068290	36068290	1	-	Yes	-	Yes	PSMB2
585	chr1	38510267	38510267	1	-	Yes	-	Yes	POU3F1
586	chr1	38510252	38510252	1	-	Yes	-	Yes	POU3F1
587	chr1	40024347	40024347	1	-	Yes	-	Yes	PPIEL
588	chr1	40023979	40023979	1	-	Yes	-	Yes	PPIEL
589	chr1	40023813	40023813	1	-	Yes	-	Yes	PPIEL
590	chr1	40022851	40022851	1	-	Yes	-	Yes	PPIEL
591	chr1	45119822	45119822	1	-	Yes	-	Yes	TMEM53
592	chr1	52384848	52384848	1	-	Yes	-	Yes	RAB3B
593	chr1	52816610	52816610	1	-	Yes	-	Yes	CC2D1B
594	chr1	54638032	54638032	1	-	Yes	-	Yes	CYB5RL
595	chr1	62702459	62702459	1	-	Yes	-	Yes	KANK4
596	chr1	63655349	63655349	1	-	Yes	-	Yes	LINC00466
597	chr1	63655236	63655236	1	-	Yes	-	Yes	LINC00466
598	chr1	63655150	63655150	1	-	Yes	-	Yes	LINC00466
599	chr1	63654785	63654785	1	-	Yes	-	Yes	LINC00466
600	chr1	63653924	63653924	1	-	Yes	-	Yes	LINC00466
601	chr1	63653796	63653796	1	-	Yes	-	Yes	LINC00466
602	chr1	63652881	63652881	1	-	Yes	-	Yes	LINC00466
603	chr1	63652666	63652666	1	-	Yes	-	Yes	LINC00466
604	chr1	63652642	63652642	1	-	Yes	-	Yes	LINC00466
605	chr1	63652517	63652517	1	-	Yes	-	Yes	LINC00466
606	chr1	63651770	63651770	1	-	Yes	-	Yes	LINC00466
607	chr1	63651717	63651717	1	-	Yes	-	Yes	LINC00466
608	chr1	63651659	63651659	1	-	Yes	-	Yes	LINC00466
609	chr1	63651645	63651645	1	-	Yes	-	Yes	LINC00466
610	chr1	63651639	63651639	1	-	Yes	-	Yes	LINC00466
611	chr1	63651631	63651631	1	-	Yes	-	Yes	LINC00466
612	chr1	63651605	63651605	1	-	Yes	-	Yes	LINC00466
613	chr1	63651596	63651596	1	-	Yes	-	Yes	LINC00466
614	chr1	63651542	63651542	1	-	Yes	-	Yes	LINC00466
615	chr1	63651466	63651466	1	-	Yes	-	Yes	LINC00466
616	chr1	63651416	63651416	1	-	Yes	-	Yes	LINC00466
617	chr1	63651363	63651363	1	-	Yes	-	Yes	LINC00466
618	chr1	63650691	63650691	1	-	Yes	-	Yes	LINC00466
619	chr1	63649954	63649954	1	-	Yes	-	Yes	LINC00466
620	chr1	63649555	63649555	1	-	Yes	-	Yes	LINC00466
621	chr1	63649535	63649535	1	-	Yes	-	Yes	LINC00466
622	chr1	63649510	63649510	1	-	Yes	-	Yes	LINC00466
623	chr1	63649419	63649419	1	-	Yes	-	Yes	LINC00466
624	chr1	63649324	63649324	1	-	Yes	-	Yes	LINC00466
625	chr1	63648592	63648592	1	-	Yes	-	Yes	LINC00466
626	chr1	63648570	63648570	1	-	Yes	-	Yes	LINC00466
627	chr1	63648272	63648272	1	-	Yes	-	Yes	LINC00466
628	chr1	63648271	63648271	1	-	Yes	-	Yes	LINC00466
629	chr1	63648020	63648020	1	-	Yes	-	Yes	LINC00466
630	chr1	63647970	63647970	1	-	Yes	-	Yes	LINC00466
631	chr1	63647950	63647950	1	-	Yes	-	Yes	LINC00466
632	chr1	63647938	63647938	1	-	Yes	-	Yes	LINC00466
633	chr1	63647932	63647932	1	-	Yes	-	Yes	LINC00466
634	chr1	63647926	63647926	1	-	Yes	-	Yes	LINC00466
635	chr1	63647911	63647911	1	-	Yes	-	Yes	LINC00466
636	chr1	63647899	63647899	1	-	Yes	-	Yes	LINC00466
637	chr1	63647878	63647878	1	-	Yes	-	Yes	LINC00466
638	chr1	63647123	63647123	1	-	Yes	-	Yes	LINC00466
639	chr1	63646323	63646323	1	-	Yes	-	Yes	LINC00466
640	chr1	63646246	63646246	1	-	Yes	-	Yes	LINC00466
641	chr1	63646243	63646243	1	-	Yes	-	Yes	LINC00466
642	chr1	63646216	63646216	1	-	Yes	-	Yes	LINC00466
643	chr1	63646157	63646157	1	-	Yes	-	Yes	LINC00466
644	chr1	63646129	63646129	1	-	Yes	-	Yes	LINC00466
645	chr1	63646125	63646125	1	-	Yes	-	Yes	LINC00466
646	chr1	63646064	63646064	1	-	Yes	-	Yes	LINC00466
647	chr1	63645458	63645458	1	-	Yes	-	Yes	LINC00466
648	chr1	63644280	63644280	1	-	Yes	-	Yes	LINC00466
649	chr1	63643805	63643805	1	-	Yes	-	Yes	LINC00466
650	chr1	63643799	63643799	1	-	Yes	-	Yes	LINC00466
651	chr1	63643785	63643785	1	-	Yes	-	Yes	LINC00466
652	chr1	63642625	63642625	1	-	Yes	-	Yes	LINC00466
653	chr1	63642523	63642523	1	-	Yes	-	Yes	LINC00466
654	chr1	63642480	63642480	1	-	Yes	-	Yes	LINC00466
655	chr1	63640419	63640419	1	-	Yes	-	Yes	LINC00466
656	chr1	63638403	63638403	1	-	Yes	-	Yes	LINC00466
657	chr1	63638200	63638200	1	-	Yes	-	Yes	LINC00466
658	chr1	63638193	63638193	1	-	Yes	-	Yes	LINC00466
659	chr1	63637778	63637778	1	-	Yes	-	Yes	LINC00466
660	chr1	63637554	63637554	1	-	Yes	-	Yes	LINC00466
661	chr1	63636742	63636742	1	-	Yes	-	Yes	LINC00466
662	chr1	63636632	63636632	1	-	Yes	-	Yes	LINC00466
663	chr1	63636119	63636119	1	-	Yes	-	Yes	LINC00466
664	chr1	67596450	67596450	1	-	Yes	-	Yes	C1orf141
665	chr1	67595796	67595796	1	-	Yes	-	Yes	C1orf141
666	chr1	67593310	67593310	1	-	Yes	-	Yes	C1orf141
667	chr1	67593051	67593051	1	-	Yes	-	Yes	C1orf141
668	chr1	78224713	78224713	1	-	Yes	-	Yes	USP33
669	chr1	78224295	78224295	1	-	Yes	-	Yes	USP33
670	chr1	78223614	78223614	1	-	Yes	-	Yes	USP33
671	chr1	78223099	78223099	1	-	Yes	-	Yes	USP33
672	chr1	78220743	78220743	1	-	Yes	-	Yes	USP33
673	chr1	78220717	78220717	1	-	Yes	-	Yes	USP33
674	chr1	78220715	78220715	1	-	Yes	-	Yes	USP33
675	chr1	78220707	78220707	1	-	Yes	-	Yes	USP33
676	chr1	78220361	78220361	1	-	Yes	-	Yes	USP33
677	chr1	78220115	78220115	1	-	Yes	-	Yes	USP33
678	chr1	78219955	78219955	1	-	Yes	-	Yes	USP33
679	chr1	78219576	78219576	1	-	Yes	-	Yes	USP33
680	chr1	78219543	78219543	1	-	Yes	-	Yes	USP33
681	chr1	78219514	78219514	1	-	Yes	-	Yes	USP33
682	chr1	78219464	78219464	1	-	Yes	-	Yes	USP33
683	chr1	78219154	78219154	1	-	Yes	-	Yes	USP33
684	chr1	78218836	78218836	1	-	Yes	-	Yes	USP33
685	chr1	78218823	78218823	1	-	Yes	-	Yes	USP33
686	chr1	78218320	78218320	1	-	Yes	-	Yes	USP33
687	chr1	78218273	78218273	1	-	Yes	-	Yes	USP33
688	chr1	78217805	78217805	1	-	Yes	-	Yes	USP33
689	chr1	78217794	78217794	1	-	Yes	-	Yes	USP33
690	chr1	78216701	78216701	1	-	Yes	-	Yes	USP33
691	chr1	78216560	78216560	1	-	Yes	-	Yes	USP33
692	chr1	78212959	78212959	1	-	Yes	-	Yes	USP33
693	chr1	78212957	78212957	1	-	Yes	-	Yes	USP33
694	chr1	78212600	78212600	1	-	Yes	-	Yes	USP33
695	chr1	78211660	78211660	1	-	Yes	-	Yes	USP33
696	chr1	78207552	78207552	1	-	Yes	-	Yes	USP33
697	chr1	78207440	78207440	1	-	Yes	-	Yes	USP33
698	chr1	86816249	86816249	1	-	Yes	-	Yes	ODF2L
699	chr1	92326051	92326051	1	-	Yes	-	Yes	TGFBR3
700	chr1	92324231	92324231	1	-	Yes	-	Yes	TGFBR3
701	chr1	92323696	92323696	1	-	Yes	-	Yes	TGFBR3
702	chr1	92322569	92322569	1	-	Yes	-	Yes	TGFBR3
703	chr1	92321816	92321816	1	-	Yes	-	Yes	TGFBR3
704	chr1	92321286	92321286	1	-	Yes	-	Yes	TGFBR3
705	chr1	92321281	92321281	1	-	Yes	-	Yes	TGFBR3
706	chr1	92320148	92320148	1	-	Yes	-	Yes	TGFBR3
707	chr1	92319727	92319727	1	-	Yes	-	Yes	TGFBR3
708	chr1	92319115	92319115	1	-	Yes	-	Yes	TGFBR3
709	chr1	92314408	92314408	1	-	Yes	-	Yes	TGFBR3
710	chr1	92314133	92314133	1	-	Yes	-	Yes	TGFBR3
711	chr1	92313191	92313191	1	-	Yes	-	Yes	TGFBR3
712	chr1	92310803	92310803	1	-	Yes	-	Yes	TGFBR3
713	chr1	92310220	92310220	1	-	Yes	-	Yes	TGFBR3
714	chr1	92310015	92310015	1	-	Yes	-	Yes	TGFBR3
715	chr1	92309992	92309992	1	-	Yes	-	Yes	TGFBR3
716	chr1	92309870	92309870	1	-	Yes	-	Yes	TGFBR3
717	chr1	92307757	92307757	1	-	Yes	-	Yes	TGFBR3
718	chr1	92306274	92306274	1	-	Yes	-	Yes	TGFBR3
719	chr1	92306160	92306160	1	-	Yes	-	Yes	TGFBR3
720	chr1	92305925	92305925	1	-	Yes	-	Yes	TGFBR3
721	chr1	92305466	92305466	1	-	Yes	-	Yes	TGFBR3
722	chr1	92305417	92305417	1	-	Yes	-	Yes	TGFBR3
723	chr1	92304924	92304924	1	-	Yes	-	Yes	TGFBR3
724	chr1	92304539	92304539	1	-	Yes	-	Yes	TGFBR3
725	chr1	92303872	92303872	1	-	Yes	-	Yes	TGFBR3
726	chr1	92303834	92303834	1	-	Yes	-	Yes	TGFBR3
727	chr1	92303807	92303807	1	-	Yes	-	Yes	TGFBR3
728	chr1	92303773	92303773	1	-	Yes	-	Yes	TGFBR3
729	chr1	92303560	92303560	1	-	Yes	-	Yes	TGFBR3
730	chr1	92303219	92303219	1	-	Yes	-	Yes	TGFBR3
731	chr1	92302774	92302774	1	-	Yes	-	Yes	TGFBR3
732	chr1	92302770	92302770	1	-	Yes	-	Yes	TGFBR3
733	chr1	92302762	92302762	1	-	Yes	-	Yes	TGFBR3
734	chr1	92302240	92302240	1	-	Yes	-	Yes	TGFBR3
735	chr1	92302237	92302237	1	-	Yes	-	Yes	TGFBR3
736	chr1	92302188	92302188	1	-	Yes	-	Yes	TGFBR3
737	chr1	92301501	92301501	1	-	Yes	-	Yes	TGFBR3
738	chr1	92300228	92300228	1	-	Yes	-	Yes	TGFBR3
739	chr1	92300220	92300220	1	-	Yes	-	Yes	TGFBR3
740	chr1	92299413	92299413	1	-	Yes	-	Yes	TGFBR3
741	chr1	92298118	92298118	1	-	Yes	-	Yes	TGFBR3
742	chr1	92293205	92293205	1	-	Yes	-	Yes	TGFBR3
743	chr1	92293169	92293169	1	-	Yes	-	Yes	TGFBR3
744	chr1	92291190	92291190	1	-	Yes	-	Yes	TGFBR3
745	chr1	92291088	92291088	1	-	Yes	-	Yes	TGFBR3
746	chr1	92290830	92290830	1	-	Yes	-	Yes	TGFBR3
747	chr1	92289343	92289343	1	-	Yes	-	Yes	TGFBR3
748	chr1	92287402	92287402	1	-	Yes	-	Yes	TGFBR3
749	chr1	92286419	92286419	1	-	Yes	-	Yes	TGFBR3
750	chr1	92286365	92286365	1	-	Yes	-	Yes	TGFBR3
751	chr1	92285598	92285598	1	-	Yes	-	Yes	TGFBR3
752	chr1	92285585	92285585	1	-	Yes	-	Yes	TGFBR3
753	chr1	92283067	92283067	1	-	Yes	-	Yes	TGFBR3
754	chr1	92282982	92282982	1	-	Yes	-	Yes	TGFBR3
755	chr1	92280020	92280020	1	-	Yes	-	Yes	TGFBR3
756	chr1	92279950	92279950	1	-	Yes	-	Yes	TGFBR3
757	chr1	92279949	92279949	1	-	Yes	-	Yes	TGFBR3
758	chr1	92279788	92279788	1	-	Yes	-	Yes	TGFBR3
759	chr1	92279772	92279772	1	-	Yes	-	Yes	TGFBR3
760	chr1	92279760	92279760	1	-	Yes	-	Yes	TGFBR3
761	chr1	92278113	92278113	1	-	Yes	-	Yes	TGFBR3
762	chr1	92278045	92278045	1	-	Yes	-	Yes	TGFBR3
763	chr1	92277468	92277468	1	-	Yes	-	Yes	TGFBR3
764	chr1	92277239	92277239	1	-	Yes	-	Yes	TGFBR3
765	chr1	92277128	92277128	1	-	Yes	-	Yes	TGFBR3
766	chr1	92277009	92277009	1	-	Yes	-	Yes	TGFBR3
767	chr1	92274602	92274602	1	-	Yes	-	Yes	TGFBR3
768	chr1	92273054	92273054	1	-	Yes	-	Yes	TGFBR3
769	chr1	92272571	92272571	1	-	Yes	-	Yes	TGFBR3
770	chr1	92272066	92272066	1	-	Yes	-	Yes	TGFBR3
771	chr1	92270517	92270517	1	-	Yes	-	Yes	TGFBR3
772	chr1	92269114	92269114	1	-	Yes	-	Yes	TGFBR3
773	chr1	92267161	92267161	1	-	Yes	-	Yes	TGFBR3
774	chr1	92266100	92266100	1	-	Yes	-	Yes	TGFBR3
775	chr1	92265899	92265899	1	-	Yes	-	Yes	TGFBR3
776	chr1	92265881	92265881	1	-	Yes	-	Yes	TGFBR3
777	chr1	92265871	92265871	1	-	Yes	-	Yes	TGFBR3
778	chr1	92265859	92265859	1	-	Yes	-	Yes	TGFBR3
779	chr1	92263224	92263224	1	-	Yes	-	Yes	TGFBR3
780	chr1	94353018	94353018	1	-	Yes	-	Yes	GCLM
781	chr1	100230004	100230004	1	-	Yes	-	Yes	FRRS1
782	chr1	100229994	100229994	1	-	Yes	-	Yes	FRRS1
783	chr1	100229960	100229960	1	-	Yes	-	Yes	FRRS1
784	chr1	100229519	100229519	1	-	Yes	-	Yes	FRRS1
785	chr1	100228668	100228668	1	-	Yes	-	Yes	FRRS1
786	chr1	100227423	100227423	1	-	Yes	-	Yes	FRRS1
787	chr1	100227025	100227025	1	-	Yes	-	Yes	FRRS1
788	chr1	100226553	100226553	1	-	Yes	-	Yes	FRRS1
789	chr1	100226006	100226006	1	-	Yes	-	Yes	FRRS1
790	chr1	100225653	100225653	1	-	Yes	-	Yes	FRRS1
791	chr1	100225260	100225260	1	-	Yes	-	Yes	FRRS1
792	chr1	100223848	100223848	1	-	Yes	-	Yes	FRRS1
793	chr1	100223299	100223299	1	-	Yes	-	Yes	FRRS1
794	chr1	100222805	100222805	1	-	Yes	-	Yes	FRRS1
795	chr1	100222199	100222199	1	-	Yes	-	Yes	FRRS1
796	chr1	100222147	100222147	1	-	Yes	-	Yes	FRRS1
797	chr1	100221765	100221765	1	-	Yes	-	Yes	FRRS1
798	chr1	100221626	100221626	1	-	Yes	-	Yes	FRRS1
799	chr1	100220652	100220652	1	-	Yes	-	Yes	FRRS1
800	chr1	100219480	100219480	1	-	Yes	-	Yes	FRRS1
801	chr1	100217506	100217506	1	-	Yes	-	Yes	FRRS1
802	chr1	100217482	100217482	1	-	Yes	-	Yes	FRRS1
803	chr1	100217395	100217395	1	-	Yes	-	Yes	FRRS1
804	chr1	100217168	100217168	1	-	Yes	-	Yes	FRRS1
805	chr1	100217147	100217147	1	-	Yes	-	Yes	FRRS1
806	chr1	100216461	100216461	1	-	Yes	-	Yes	FRRS1
807	chr1	100216460	100216460	1	-	Yes	-	Yes	FRRS1
808	chr1	100216411	100216411	1	-	Yes	-	Yes	FRRS1
809	chr1	100216201	100216201	1	-	Yes	-	Yes	FRRS1
810	chr1	100215125	100215125	1	-	Yes	-	Yes	FRRS1
811	chr1	100653048	100653048	1	-	Yes	-	Yes	DBT
812	chr1	109473697	109473697	1	-	Yes	-	Yes	CLCC1
813	chr1	112141822	112141822	1	-	Yes	-	Yes	LINC01160
814	chr1	112148075	112148075	1	-	Yes	-	Yes	LINC01160
815	chr1	114306626	114306626	1	-	Yes	-	Yes	RSBN1
816	chr1	114422922	114422922	1	-	Yes	-	Yes	BCL2L15
817	chr1	115089519	115089519	1	-	Yes	-	Yes	NA
818	chr1	115089109	115089109	1	-	Yes	-	Yes	NA
819	chr1	115089095	115089095	1	-	Yes	-	Yes	NA
820	chr1	115089066	115089066	1	-	Yes	-	Yes	NA
821	chr1	115089060	115089060	1	-	Yes	-	Yes	NA
822	chr1	115089056	115089056	1	-	Yes	-	Yes	NA
823	chr1	115229179	115229179	1	-	Yes	-	Yes	AMPD1
824	chr1	115228325	115228325	1	-	Yes	-	Yes	AMPD1
825	chr1	115227528	115227528	1	-	Yes	-	Yes	AMPD1
826	chr1	115227341	115227341	1	-	Yes	-	Yes	AMPD1
827	chr1	144611126	144611126	1	-	Yes	-	Yes	RNVU1-1
828	chr1	144611125	144611125	1	-	Yes	-	Yes	RNVU1-1
829	chr1	150703939	150703939	1	-	Yes	-	Yes	CTSS
830	chr1	152321814	152321814	1	-	Yes	-	Yes	FLG2
831	chr1	154136302	154136302	1	-	Yes	-	Yes	TPM3
832	chr1	154677248	154677248	1	-	Yes	-	Yes	KCNN3
833	chr1	156692416	156692416	1	-	Yes	-	Yes	ISG20L2
834	chr1	157013904	157013904	1	-	Yes	-	Yes	ARHGEF11
835	chr1	157011417	157011417	1	-	Yes	-	Yes	ARHGEF11
836	chr1	157011410	157011410	1	-	Yes	-	Yes	ARHGEF11
837	chr1	157011408	157011408	1	-	Yes	-	Yes	ARHGEF11
838	chr1	157010717	157010717	1	-	Yes	-	Yes	ARHGEF11
839	chr1	157010586	157010586	1	-	Yes	-	Yes	ARHGEF11
840	chr1	157010584	157010584	1	-	Yes	-	Yes	ARHGEF11
841	chr1	157009797	157009797	1	-	Yes	-	Yes	ARHGEF11
842	chr1	157009791	157009791	1	-	Yes	-	Yes	ARHGEF11
843	chr1	157009547	157009547	1	-	Yes	-	Yes	ARHGEF11
844	chr1	157009293	157009293	1	-	Yes	-	Yes	ARHGEF11
845	chr1	157008243	157008243	1	-	Yes	-	Yes	ARHGEF11
846	chr1	157007501	157007501	1	-	Yes	-	Yes	ARHGEF11
847	chr1	157006012	157006012	1	-	Yes	-	Yes	ARHGEF11
848	chr1	157006011	157006011	1	-	Yes	-	Yes	ARHGEF11
849	chr1	157005987	157005987	1	-	Yes	-	Yes	ARHGEF11
850	chr1	157005975	157005975	1	-	Yes	-	Yes	ARHGEF11
851	chr1	157005963	157005963	1	-	Yes	-	Yes	ARHGEF11
852	chr1	157005951	157005951	1	-	Yes	-	Yes	ARHGEF11
853	chr1	157005939	157005939	1	-	Yes	-	Yes	ARHGEF11
854	chr1	157005931	157005931	1	-	Yes	-	Yes	ARHGEF11
855	chr1	157005917	157005917	1	-	Yes	-	Yes	ARHGEF11
856	chr1	157005905	157005905	1	-	Yes	-	Yes	ARHGEF11
857	chr1	157005895	157005895	1	-	Yes	-	Yes	ARHGEF11
858	chr1	157005881	157005881	1	-	Yes	-	Yes	ARHGEF11
859	chr1	157005869	157005869	1	-	Yes	-	Yes	ARHGEF11
860	chr1	157005859	157005859	1	-	Yes	-	Yes	ARHGEF11
861	chr1	157005847	157005847	1	-	Yes	-	Yes	ARHGEF11
862	chr1	157005846	157005846	1	-	Yes	-	Yes	ARHGEF11
863	chr1	157005835	157005835	1	-	Yes	-	Yes	ARHGEF11
864	chr1	157005823	157005823	1	-	Yes	-	Yes	ARHGEF11
865	chr1	157005809	157005809	1	-	Yes	-	Yes	ARHGEF11
866	chr1	157005797	157005797	1	-	Yes	-	Yes	ARHGEF11
867	chr1	157005796	157005796	1	-	Yes	-	Yes	ARHGEF11
868	chr1	157005783	157005783	1	-	Yes	-	Yes	ARHGEF11
869	chr1	157005769	157005769	1	-	Yes	-	Yes	ARHGEF11
870	chr1	157005768	157005768	1	-	Yes	-	Yes	ARHGEF11
871	chr1	157005755	157005755	1	-	Yes	-	Yes	ARHGEF11
872	chr1	157005741	157005741	1	-	Yes	-	Yes	ARHGEF11
873	chr1	157005740	157005740	1	-	Yes	-	Yes	ARHGEF11
874	chr1	157005727	157005727	1	-	Yes	-	Yes	ARHGEF11
875	chr1	157005713	157005713	1	-	Yes	-	Yes	ARHGEF11
876	chr1	157005712	157005712	1	-	Yes	-	Yes	ARHGEF11
877	chr1	157005699	157005699	1	-	Yes	-	Yes	ARHGEF11
878	chr1	157005685	157005685	1	-	Yes	-	Yes	ARHGEF11
879	chr1	157005673	157005673	1	-	Yes	-	Yes	ARHGEF11
880	chr1	157005661	157005661	1	-	Yes	-	Yes	ARHGEF11
881	chr1	157005649	157005649	1	-	Yes	-	Yes	ARHGEF11
882	chr1	157005637	157005637	1	-	Yes	-	Yes	ARHGEF11
883	chr1	157005625	157005625	1	-	Yes	-	Yes	ARHGEF11
884	chr1	157005624	157005624	1	-	Yes	-	Yes	ARHGEF11
885	chr1	157005612	157005612	1	-	Yes	-	Yes	ARHGEF11
886	chr1	157005611	157005611	1	-	Yes	-	Yes	ARHGEF11
887	chr1	157005584	157005584	1	-	Yes	-	Yes	ARHGEF11
888	chr1	157005583	157005583	1	-	Yes	-	Yes	ARHGEF11
889	chr1	157005388	157005388	1	-	Yes	-	Yes	ARHGEF11
890	chr1	157004686	157004686	1	-	Yes	-	Yes	ARHGEF11
891	chr1	157004648	157004648	1	-	Yes	-	Yes	ARHGEF11
892	chr1	157002444	157002444	1	-	Yes	-	Yes	ARHGEF11
893	chr1	157001823	157001823	1	-	Yes	-	Yes	ARHGEF11
894	chr1	157001807	157001807	1	-	Yes	-	Yes	ARHGEF11
895	chr1	157000866	157000866	1	-	Yes	-	Yes	ARHGEF11
896	chr1	156996771	156996771	1	-	Yes	-	Yes	ARHGEF11
897	chr1	156994317	156994317	1	-	Yes	-	Yes	ARHGEF11
898	chr1	156993758	156993758	1	-	Yes	-	Yes	ARHGEF11
899	chr1	156992186	156992186	1	-	Yes	-	Yes	ARHGEF11
900	chr1	156992172	156992172	1	-	Yes	-	Yes	ARHGEF11
901	chr1	156992075	156992075	1	-	Yes	-	Yes	ARHGEF11
902	chr1	156991351	156991351	1	-	Yes	-	Yes	ARHGEF11
903	chr1	156990839	156990839	1	-	Yes	-	Yes	ARHGEF11
904	chr1	156990368	156990368	1	-	Yes	-	Yes	ARHGEF11
905	chr1	156990037	156990037	1	-	Yes	-	Yes	ARHGEF11
906	chr1	156990007	156990007	1	-	Yes	-	Yes	ARHGEF11
907	chr1	156989589	156989589	1	-	Yes	-	Yes	ARHGEF11
908	chr1	156989566	156989566	1	-	Yes	-	Yes	ARHGEF11
909	chr1	156989562	156989562	1	-	Yes	-	Yes	ARHGEF11
910	chr1	156989560	156989560	1	-	Yes	-	Yes	ARHGEF11
911	chr1	156989530	156989530	1	-	Yes	-	Yes	ARHGEF11
912	chr1	156989142	156989142	1	-	Yes	-	Yes	ARHGEF11
913	chr1	156989093	156989093	1	-	Yes	-	Yes	ARHGEF11
914	chr1	156988802	156988802	1	-	Yes	-	Yes	ARHGEF11
915	chr1	156988544	156988544	1	-	Yes	-	Yes	ARHGEF11
916	chr1	156988520	156988520	1	-	Yes	-	Yes	ARHGEF11
917	chr1	156987931	156987931	1	-	Yes	-	Yes	ARHGEF11
918	chr1	156987906	156987906	1	-	Yes	-	Yes	ARHGEF11
919	chr1	156987898	156987898	1	-	Yes	-	Yes	ARHGEF11
920	chr1	156987825	156987825	1	-	Yes	-	Yes	ARHGEF11
921	chr1	156987799	156987799	1	-	Yes	-	Yes	ARHGEF11
922	chr1	156987773	156987773	1	-	Yes	-	Yes	ARHGEF11
923	chr1	156987676	156987676	1	-	Yes	-	Yes	ARHGEF11
924	chr1	156987532	156987532	1	-	Yes	-	Yes	ARHGEF11
925	chr1	156986833	156986833	1	-	Yes	-	Yes	ARHGEF11
926	chr1	156986626	156986626	1	-	Yes	-	Yes	ARHGEF11
927	chr1	156986622	156986622	1	-	Yes	-	Yes	ARHGEF11
928	chr1	156986505	156986505	1	-	Yes	-	Yes	ARHGEF11
929	chr1	156986498	156986498	1	-	Yes	-	Yes	ARHGEF11
930	chr1	156986347	156986347	1	-	Yes	-	Yes	ARHGEF11
931	chr1	156985826	156985826	1	-	Yes	-	Yes	ARHGEF11
932	chr1	156981908	156981908	1	-	Yes	-	Yes	ARHGEF11
933	chr1	156981630	156981630	1	-	Yes	-	Yes	ARHGEF11
934	chr1	156980525	156980525	1	-	Yes	-	Yes	ARHGEF11
935	chr1	156977003	156977003	1	-	Yes	-	Yes	ARHGEF11
936	chr1	156975907	156975907	1	-	Yes	-	Yes	ARHGEF11
937	chr1	156975808	156975808	1	-	Yes	-	Yes	ARHGEF11
938	chr1	156975579	156975579	1	-	Yes	-	Yes	ARHGEF11
939	chr1	156973658	156973658	1	-	Yes	-	Yes	ARHGEF11
940	chr1	156972783	156972783	1	-	Yes	-	Yes	ARHGEF11
941	chr1	156970222	156970222	1	-	Yes	-	Yes	ARHGEF11
942	chr1	156970108	156970108	1	-	Yes	-	Yes	ARHGEF11
943	chr1	156967662	156967662	1	-	Yes	-	Yes	ARHGEF11
944	chr1	156967601	156967601	1	-	Yes	-	Yes	ARHGEF11
945	chr1	156967056	156967056	1	-	Yes	-	Yes	ARHGEF11
946	chr1	156965757	156965757	1	-	Yes	-	Yes	ARHGEF11
947	chr1	156965751	156965751	1	-	Yes	-	Yes	ARHGEF11
948	chr1	156963247	156963247	1	-	Yes	-	Yes	ARHGEF11
949	chr1	156963245	156963245	1	-	Yes	-	Yes	ARHGEF11
950	chr1	156963241	156963241	1	-	Yes	-	Yes	ARHGEF11
951	chr1	156963204	156963204	1	-	Yes	-	Yes	ARHGEF11
952	chr1	156963195	156963195	1	-	Yes	-	Yes	ARHGEF11
953	chr1	156963175	156963175	1	-	Yes	-	Yes	ARHGEF11
954	chr1	156963163	156963163	1	-	Yes	-	Yes	ARHGEF11
955	chr1	156962397	156962397	1	-	Yes	Yes	Yes	ARHGEF11
956	chr1	156960097	156960097	1	-	Yes	-	Yes	ARHGEF11
957	chr1	156957435	156957435	1	-	Yes	-	Yes	ARHGEF11
958	chr1	156957261	156957261	1	-	Yes	-	Yes	ARHGEF11
959	chr1	156957249	156957249	1	-	Yes	-	Yes	ARHGEF11
960	chr1	156957199	156957199	1	-	Yes	-	Yes	ARHGEF11
961	chr1	156957122	156957122	1	-	Yes	-	Yes	ARHGEF11
962	chr1	156957072	156957072	1	-	Yes	-	Yes	ARHGEF11
963	chr1	159999151	159999151	1	-	Yes	-	Yes	PIGM
964	chr1	160009256	160009256	1	-	Yes	-	Yes	KCNJ10
965	chr1	160455034	160455034	1	-	Yes	-	Yes	SLAMF6
966	chr1	160514133	160514133	1	-	Yes	-	Yes	CD84
967	chr1	160516115	160516115	1	-	Yes	-	Yes	CD84
968	chr1	169482385	169482385	1	-	Yes	-	Yes	F5
969	chr1	173428870	173428870	1	-	Yes	-	Yes	LOC101928673
970	chr1	173428733	173428733	1	-	Yes	-	Yes	LOC101928673
971	chr1	173428479	173428479	1	-	Yes	-	Yes	LOC101928673
972	chr1	173428299	173428299	1	-	Yes	-	Yes	LOC101928673
973	chr1	173427775	173427775	1	-	Yes	-	Yes	LOC101928673
974	chr1	173427484	173427484	1	-	Yes	-	Yes	LOC101928673
975	chr1	173427441	173427441	1	-	Yes	-	Yes	LOC101928673
976	chr1	173427399	173427399	1	-	Yes	-	Yes	LOC101928673
977	chr1	173427350	173427350	1	-	Yes	-	Yes	LOC101928673
978	chr1	173427287	173427287	1	-	Yes	-	Yes	LOC101928673
979	chr1	173427267	173427267	1	-	Yes	-	Yes	LOC101928673
980	chr1	173426913	173426913	1	-	Yes	-	Yes	LOC101928673
981	chr1	173426888	173426888	1	-	Yes	-	Yes	LOC101928673
982	chr1	173426129	173426129	1	-	Yes	-	Yes	LOC101928673
983	chr1	173425878	173425878	1	-	Yes	-	Yes	LOC101928673
984	chr1	173425145	173425145	1	-	Yes	-	Yes	LOC101928673
985	chr1	173425124	173425124	1	-	Yes	-	Yes	LOC101928673
986	chr1	173422153	173422153	1	-	Yes	-	Yes	LOC101928673
987	chr1	173421860	173421860	1	-	Yes	-	Yes	LOC101928673
988	chr1	173420920	173420920	1	-	Yes	-	Yes	LOC101928673
989	chr1	173420914	173420914	1	-	Yes	-	Yes	LOC101928673
990	chr1	173420911	173420911	1	-	Yes	-	Yes	LOC101928673
991	chr1	173420885	173420885	1	-	Yes	-	Yes	LOC101928673
992	chr1	173420806	173420806	1	-	Yes	-	Yes	LOC101928673
993	chr1	173420805	173420805	1	-	Yes	-	Yes	LOC101928673
994	chr1	173420797	173420797	1	-	Yes	-	Yes	LOC101928673
995	chr1	173420582	173420582	1	-	Yes	-	Yes	LOC101928673
996	chr1	173420556	173420556	1	-	Yes	-	Yes	LOC101928673
997	chr1	173420545	173420545	1	-	Yes	-	Yes	LOC101928673
998	chr1	173420439	173420439	1	-	Yes	-	Yes	LOC101928673
999	chr1	173420209	173420209	1	-	Yes	-	Yes	LOC101928673
1000	chr1	173420168	173420168	1	-	Yes	-	Yes	LOC101928673
1001	chr1	173420114	173420114	1	-	Yes	-	Yes	LOC101928673
1002	chr1	173419837	173419837	1	-	Yes	-	Yes	LOC101928673
1003	chr1	173419429	173419429	1	-	Yes	-	Yes	LOC101928673
1004	chr1	173419404	173419404	1	-	Yes	-	Yes	LOC101928673
1005	chr1	173419400	173419400	1	-	Yes	-	Yes	LOC101928673
1006	chr1	173419112	173419112	1	-	Yes	-	Yes	LOC101928673
1007	chr1	173418934	173418934	1	-	Yes	-	Yes	LOC101928673
1008	chr1	173418684	173418684	1	-	Yes	-	Yes	LOC101928673
1009	chr1	173417114	173417114	1	-	Yes	-	Yes	LOC101928673
1010	chr1	173417050	173417050	1	-	Yes	-	Yes	LOC101928673
1011	chr1	173417040	173417040	1	-	Yes	-	Yes	LOC101928673
1012	chr1	173414187	173414187	1	-	Yes	-	Yes	LOC101928673
1013	chr1	173414138	173414138	1	-	Yes	-	Yes	LOC101928673
1014	chr1	173413491	173413491	1	-	Yes	-	Yes	LOC101928673
1015	chr1	173413485	173413485	1	-	Yes	-	Yes	LOC101928673
1016	chr1	173412726	173412726	1	-	Yes	-	Yes	LOC101928673
1017	chr1	173412720	173412720	1	-	Yes	-	Yes	LOC101928673
1018	chr1	173412704	173412704	1	-	Yes	-	Yes	LOC101928673
1019	chr1	173412641	173412641	1	-	Yes	-	Yes	LOC101928673
1020	chr1	173412614	173412614	1	-	Yes	-	Yes	LOC101928673
1021	chr1	173412461	173412461	1	-	Yes	-	Yes	LOC101928673
1022	chr1	173412404	173412404	1	-	Yes	-	Yes	LOC101928673
1023	chr1	173411881	173411881	1	-	Yes	-	Yes	LOC101928673
1024	chr1	173409916	173409916	1	-	Yes	-	Yes	LOC101928673
1025	chr1	173409888	173409888	1	-	Yes	-	Yes	LOC101928673
1026	chr1	173409057	173409057	1	-	Yes	-	Yes	LOC101928673
1027	chr1	173409056	173409056	1	-	Yes	-	Yes	LOC101928673
1028	chr1	173407849	173407849	1	-	Yes	-	Yes	LOC101928673
1029	chr1	173406649	173406649	1	-	Yes	-	Yes	LOC101928673
1030	chr1	173406557	173406557	1	-	Yes	-	Yes	LOC101928673
1031	chr1	173406554	173406554	1	-	Yes	-	Yes	LOC101928673
1032	chr1	173406537	173406537	1	-	Yes	-	Yes	LOC101928673
1033	chr1	173406512	173406512	1	-	Yes	-	Yes	LOC101928673
1034	chr1	173404943	173404943	1	-	Yes	-	Yes	LOC101928673
1035	chr1	173404940	173404940	1	-	Yes	-	Yes	LOC101928673
1036	chr1	173402174	173402174	1	-	Yes	-	Yes	LOC101928673
1037	chr1	173402124	173402124	1	-	Yes	-	Yes	LOC101928673
1038	chr1	173402120	173402120	1	-	Yes	-	Yes	LOC101928673
1039	chr1	173402116	173402116	1	-	Yes	-	Yes	LOC101928673
1040	chr1	173400343	173400343	1	-	Yes	-	Yes	LOC101928673
1041	chr1	173400286	173400286	1	-	Yes	-	Yes	LOC101928673
1042	chr1	173400280	173400280	1	-	Yes	-	Yes	LOC101928673
1043	chr1	173399705	173399705	1	-	Yes	-	Yes	LOC101928673
1044	chr1	173399690	173399690	1	-	Yes	-	Yes	LOC101928673
1045	chr1	173399562	173399562	1	-	Yes	-	Yes	LOC101928673
1046	chr1	173399485	173399485	1	-	Yes	-	Yes	LOC101928673
1047	chr1	173398311	173398311	1	-	Yes	-	Yes	LOC101928673
1048	chr1	173397791	173397791	1	-	Yes	-	Yes	LOC101928673
1049	chr1	173397744	173397744	1	-	Yes	-	Yes	LOC101928673
1050	chr1	173397030	173397030	1	-	Yes	-	Yes	LOC101928673
1051	chr1	173396829	173396829	1	-	Yes	Yes	Yes	LOC101928673
1052	chr1	173396726	173396726	1	-	Yes	-	Yes	LOC101928673
1053	chr1	173396249	173396249	1	-	Yes	-	Yes	LOC101928673
1054	chr1	173396228	173396228	1	-	Yes	-	Yes	LOC101928673
1055	chr1	173393925	173393925	1	-	Yes	-	Yes	LOC101928673
1056	chr1	173393893	173393893	1	-	Yes	-	Yes	LOC101928673
1057	chr1	173392425	173392425	1	-	Yes	-	Yes	LOC101928673
1058	chr1	173392078	173392078	1	-	Yes	-	Yes	LOC101928673
1059	chr1	173391034	173391034	1	-	Yes	-	Yes	LOC101928673
1060	chr1	173390981	173390981	1	-	Yes	-	Yes	LOC101928673
1061	chr1	173390157	173390157	1	-	Yes	-	Yes	LOC101928673
1062	chr1	173390128	173390128	1	-	Yes	-	Yes	LOC101928673
1063	chr1	173389869	173389869	1	-	Yes	-	Yes	LOC101928673
1064	chr1	173389851	173389851	1	-	Yes	-	Yes	LOC101928673
1065	chr1	173387094	173387094	1	-	Yes	-	Yes	LOC101928673
1066	chr1	173386133	173386133	1	-	Yes	-	Yes	LOC100506023
1067	chr1	173384909	173384909	1	-	Yes	-	Yes	LOC100506023
1068	chr1	173382338	173382338	1	-	Yes	-	Yes	LOC100506023
1069	chr1	173382045	173382045	1	-	Yes	-	Yes	LOC100506023
1070	chr1	173381829	173381829	1	-	Yes	-	Yes	LOC100506023
1071	chr1	173381672	173381672	1	-	Yes	-	Yes	LOC100506023
1072	chr1	173378547	173378547	1	-	Yes	-	Yes	LOC100506023
1073	chr1	173378544	173378544	1	-	Yes	-	Yes	LOC100506023
1074	chr1	173378112	173378112	1	-	Yes	-	Yes	LOC100506023
1075	chr1	173377732	173377732	1	-	Yes	-	Yes	LOC100506023
1076	chr1	173377577	173377577	1	-	Yes	-	Yes	LOC100506023
1077	chr1	173377565	173377565	1	-	Yes	-	Yes	LOC100506023
1078	chr1	173377426	173377426	1	-	Yes	-	Yes	LOC100506023
1079	chr1	173375027	173375027	1	-	Yes	-	Yes	LOC100506023
1080	chr1	173374845	173374845	1	-	Yes	-	Yes	LOC100506023
1081	chr1	173374834	173374834	1	-	Yes	-	Yes	LOC100506023
1082	chr1	173373059	173373059	1	-	Yes	-	Yes	LOC100506023
1083	chr1	173370936	173370936	1	-	Yes	-	Yes	LOC100506023
1084	chr1	173370426	173370426	1	-	Yes	-	Yes	LOC100506023
1085	chr1	173370384	173370384	1	-	Yes	-	Yes	LOC100506023
1086	chr1	173370371	173370371	1	-	Yes	-	Yes	LOC100506023
1087	chr1	173370288	173370288	1	-	Yes	-	Yes	LOC100506023
1088	chr1	173370273	173370273	1	-	Yes	-	Yes	LOC100506023
1089	chr1	173370270	173370270	1	-	Yes	-	Yes	LOC100506023
1090	chr1	173370243	173370243	1	-	Yes	-	Yes	LOC100506023
1091	chr1	173370232	173370232	1	-	Yes	-	Yes	LOC100506023
1092	chr1	173370155	173370155	1	-	Yes	-	Yes	LOC100506023
1093	chr1	173367758	173367758	1	-	Yes	-	Yes	LOC100506023
1094	chr1	173367124	173367124	1	-	Yes	-	Yes	LOC100506023
1095	chr1	173364882	173364882	1	-	Yes	-	Yes	LOC100506023
1096	chr1	173364572	173364572	1	-	Yes	-	Yes	LOC100506023
1097	chr1	173364566	173364566	1	-	Yes	-	Yes	LOC100506023
1098	chr1	173364562	173364562	1	-	Yes	-	Yes	LOC100506023
1099	chr1	173364559	173364559	1	-	Yes	-	Yes	LOC100506023
1100	chr1	173364508	173364508	1	-	Yes	-	Yes	LOC100506023
1101	chr1	173364502	173364502	1	-	Yes	-	Yes	LOC100506023
1102	chr1	173364370	173364370	1	-	Yes	-	Yes	LOC100506023
1103	chr1	173364213	173364213	1	-	Yes	-	Yes	LOC100506023
1104	chr1	173364209	173364209	1	-	Yes	-	Yes	LOC100506023
1105	chr1	173364201	173364201	1	-	Yes	-	Yes	LOC100506023
1106	chr1	173364197	173364197	1	-	Yes	-	Yes	LOC100506023
1107	chr1	173364193	173364193	1	-	Yes	-	Yes	LOC100506023
1108	chr1	173364189	173364189	1	-	Yes	-	Yes	LOC100506023
1109	chr1	173364185	173364185	1	-	Yes	Yes	Yes	LOC100506023
1110	chr1	173364181	173364181	1	-	Yes	Yes	Yes	LOC100506023
1111	chr1	173364174	173364174	1	-	Yes	Yes	Yes	LOC100506023
1112	chr1	173364170	173364170	1	-	Yes	Yes	Yes	LOC100506023
1113	chr1	173364166	173364166	1	-	Yes	Yes	Yes	LOC100506023
1114	chr1	173364162	173364162	1	-	Yes	Yes	Yes	LOC100506023
1115	chr1	173364158	173364158	1	-	Yes	Yes	Yes	LOC100506023
1116	chr1	173364154	173364154	1	-	Yes	Yes	Yes	LOC100506023
1117	chr1	173364150	173364150	1	-	Yes	Yes	Yes	LOC100506023
1118	chr1	173364146	173364146	1	-	Yes	-	Yes	LOC100506023
1119	chr1	173364142	173364142	1	-	Yes	-	Yes	LOC100506023
1120	chr1	173364138	173364138	1	-	Yes	Yes	Yes	LOC100506023
1121	chr1	173364134	173364134	1	-	Yes	Yes	Yes	LOC100506023
1122	chr1	173364068	173364068	1	-	Yes	-	Yes	LOC100506023
1123	chr1	173364064	173364064	1	-	Yes	-	Yes	LOC100506023
1124	chr1	173364060	173364060	1	-	Yes	-	Yes	LOC100506023
1125	chr1	173364058	173364058	1	-	Yes	-	Yes	LOC100506023
1126	chr1	173364054	173364054	1	-	Yes	-	Yes	LOC100506023
1127	chr1	173361912	173361912	1	-	Yes	-	Yes	LOC100506023
1128	chr1	173361253	173361253	1	-	Yes	-	Yes	LOC100506023
1129	chr1	173359811	173359811	1	-	Yes	-	Yes	LOC100506023
1130	chr1	173359324	173359324	1	-	Yes	-	Yes	LOC100506023
1131	chr1	173359261	173359261	1	-	Yes	-	Yes	LOC100506023
1132	chr1	173358507	173358507	1	-	Yes	-	Yes	LOC100506023
1133	chr1	173358221	173358221	1	-	Yes	-	Yes	LOC100506023
1134	chr1	173358219	173358219	1	-	Yes	-	Yes	LOC100506023
1135	chr1	173357973	173357973	1	-	Yes	-	Yes	LOC100506023
1136	chr1	173357461	173357461	1	-	Yes	-	Yes	LOC100506023
1137	chr1	173356898	173356898	1	-	Yes	-	Yes	LOC100506023
1138	chr1	173356897	173356897	1	-	Yes	-	Yes	LOC100506023
1139	chr1	173355135	173355135	1	-	Yes	-	Yes	LOC100506023
1140	chr1	173354273	173354273	1	-	Yes	-	Yes	LOC100506023
1141	chr1	173353817	173353817	1	-	Yes	-	Yes	LOC100506023
1142	chr1	173353435	173353435	1	-	Yes	-	Yes	LOC100506023
1143	chr1	173353416	173353416	1	-	Yes	-	Yes	LOC100506023
1144	chr1	173353376	173353376	1	-	Yes	-	Yes	LOC100506023
1145	chr1	173353219	173353219	1	-	Yes	-	Yes	LOC100506023
1146	chr1	173353213	173353213	1	-	Yes	-	Yes	LOC100506023
1147	chr1	173353082	173353082	1	-	Yes	-	Yes	LOC100506023
1148	chr1	173352823	173352823	1	-	Yes	-	Yes	LOC100506023
1149	chr1	173338955	173338955	1	-	Yes	-	Yes	LOC100506023
1150	chr1	173336568	173336568	1	-	Yes	-	Yes	LOC100506023
1151	chr1	173335976	173335976	1	-	Yes	-	Yes	LOC100506023
1152	chr1	173335945	173335945	1	-	Yes	-	Yes	LOC100506023
1153	chr1	173335724	173335724	1	-	Yes	-	Yes	LOC100506023
1154	chr1	173335675	173335675	1	-	Yes	-	Yes	LOC100506023
1155	chr1	173334781	173334781	1	-	Yes	-	Yes	LOC100506023
1156	chr1	173334504	173334504	1	-	Yes	-	Yes	LOC100506023
1157	chr1	173334364	173334364	1	-	Yes	-	Yes	LOC100506023
1158	chr1	173333588	173333588	1	-	Yes	-	Yes	LOC100506023
1159	chr1	173333582	173333582	1	-	Yes	-	Yes	LOC100506023
1160	chr1	173333518	173333518	1	-	Yes	-	Yes	LOC100506023
1161	chr1	173333494	173333494	1	-	Yes	-	Yes	LOC100506023
1162	chr1	173333442	173333442	1	-	Yes	-	Yes	LOC100506023
1163	chr1	173333400	173333400	1	-	Yes	-	Yes	LOC100506023
1164	chr1	173333393	173333393	1	-	Yes	-	Yes	LOC100506023
1165	chr1	173333390	173333390	1	-	Yes	-	Yes	LOC100506023
1166	chr1	173333363	173333363	1	-	Yes	-	Yes	LOC100506023
1167	chr1	173333312	173333312	1	-	Yes	-	Yes	LOC100506023
1168	chr1	173333276	173333276	1	-	Yes	-	Yes	LOC100506023
1169	chr1	173333275	173333275	1	-	Yes	-	Yes	LOC100506023
1170	chr1	173333247	173333247	1	-	Yes	-	Yes	LOC100506023
1171	chr1	173331893	173331893	1	-	Yes	-	Yes	LOC100506023
1172	chr1	173331401	173331401	1	-	Yes	-	Yes	LOC100506023
1173	chr1	173330825	173330825	1	-	Yes	-	Yes	LOC100506023
1174	chr1	173329561	173329561	1	-	Yes	-	Yes	LOC100506023
1175	chr1	173328490	173328490	1	-	Yes	-	Yes	LOC100506023
1176	chr1	173328403	173328403	1	-	Yes	-	Yes	LOC100506023
1177	chr1	173328400	173328400	1	-	Yes	-	Yes	LOC100506023
1178	chr1	173327927	173327927	1	-	Yes	-	Yes	LOC100506023
1179	chr1	173327725	173327725	1	-	Yes	-	Yes	LOC100506023
1180	chr1	173327559	173327559	1	-	Yes	-	Yes	LOC100506023
1181	chr1	173327041	173327041	1	-	Yes	-	Yes	LOC100506023
1182	chr1	173326015	173326015	1	-	Yes	-	Yes	LOC100506023
1183	chr1	173325927	173325927	1	-	Yes	-	Yes	LOC100506023
1184	chr1	173325454	173325454	1	-	Yes	-	Yes	LOC100506023
1185	chr1	173323199	173323199	1	-	Yes	-	Yes	LOC100506023
1186	chr1	173322876	173322876	1	-	Yes	-	Yes	LOC100506023
1187	chr1	173322748	173322748	1	-	Yes	-	Yes	LOC100506023
1188	chr1	173322476	173322476	1	-	Yes	-	Yes	LOC100506023
1189	chr1	173322432	173322432	1	-	Yes	-	Yes	LOC100506023
1190	chr1	173322371	173322371	1	-	Yes	-	Yes	LOC100506023
1191	chr1	173320887	173320887	1	-	Yes	-	Yes	LOC100506023
1192	chr1	173319216	173319216	1	-	Yes	-	Yes	LOC100506023
1193	chr1	173319170	173319170	1	-	Yes	-	Yes	LOC100506023
1194	chr1	173318974	173318974	1	-	Yes	-	Yes	LOC100506023
1195	chr1	173318588	173318588	1	-	Yes	-	Yes	LOC100506023
1196	chr1	173318582	173318582	1	-	Yes	-	Yes	LOC100506023
1197	chr1	173317678	173317678	1	-	Yes	-	Yes	LOC100506023
1198	chr1	173317227	173317227	1	-	Yes	-	Yes	LOC100506023
1199	chr1	173316101	173316101	1	-	Yes	-	Yes	LOC100506023
1200	chr1	173314754	173314754	1	-	Yes	-	Yes	LOC100506023
1201	chr1	173314224	173314224	1	-	Yes	-	Yes	LOC100506023
1202	chr1	173313591	173313591	1	-	Yes	-	Yes	LOC100506023
1203	chr1	173312329	173312329	1	-	Yes	-	Yes	LOC100506023
1204	chr1	173312328	173312328	1	-	Yes	-	Yes	LOC100506023
1205	chr1	173312004	173312004	1	-	Yes	-	Yes	LOC100506023
1206	chr1	173311647	173311647	1	-	Yes	-	Yes	LOC100506023
1207	chr1	173308987	173308987	1	-	Yes	-	Yes	LOC100506023
1208	chr1	173308790	173308790	1	-	Yes	-	Yes	LOC100506023
1209	chr1	173308707	173308707	1	-	Yes	-	Yes	LOC100506023
1210	chr1	173308683	173308683	1	-	Yes	-	Yes	LOC100506023
1211	chr1	173308679	173308679	1	-	Yes	-	Yes	LOC100506023
1212	chr1	173308675	173308675	1	-	Yes	-	Yes	LOC100506023
1213	chr1	173308669	173308669	1	-	Yes	-	Yes	LOC100506023
1214	chr1	173308619	173308619	1	-	Yes	-	Yes	LOC100506023
1215	chr1	173304758	173304758	1	-	Yes	-	Yes	LOC100506023
1216	chr1	173304394	173304394	1	-	Yes	-	Yes	LOC100506023
1217	chr1	173304135	173304135	1	-	Yes	-	Yes	LOC100506023
1218	chr1	173302308	173302308	1	-	Yes	-	Yes	LOC100506023
1219	chr1	173299998	173299998	1	-	Yes	-	Yes	LOC100506023
1220	chr1	173299816	173299816	1	-	Yes	-	Yes	LOC100506023
1221	chr1	173299803	173299803	1	-	Yes	-	Yes	LOC100506023
1222	chr1	173299556	173299556	1	-	Yes	-	Yes	LOC100506023
1223	chr1	173299534	173299534	1	-	Yes	-	Yes	LOC100506023
1224	chr1	173299533	173299533	1	-	Yes	-	Yes	LOC100506023
1225	chr1	173299486	173299486	1	-	Yes	-	Yes	LOC100506023
1226	chr1	173299477	173299477	1	-	Yes	-	Yes	LOC100506023
1227	chr1	173299450	173299450	1	-	Yes	-	Yes	LOC100506023
1228	chr1	173299377	173299377	1	-	Yes	-	Yes	LOC100506023
1229	chr1	173298282	173298282	1	-	Yes	-	Yes	LOC100506023
1230	chr1	173291393	173291393	1	-	Yes	-	Yes	LOC100506023
1231	chr1	173290721	173290721	1	-	Yes	-	Yes	LOC100506023
1232	chr1	173290473	173290473	1	-	Yes	-	Yes	LOC100506023
1233	chr1	173289878	173289878	1	-	Yes	-	Yes	LOC100506023
1234	chr1	173287728	173287728	1	-	Yes	-	Yes	LOC100506023
1235	chr1	173287495	173287495	1	-	Yes	-	Yes	LOC100506023
1236	chr1	173287094	173287094	1	-	Yes	-	Yes	LOC100506023
1237	chr1	173287026	173287026	1	-	Yes	-	Yes	LOC100506023
1238	chr1	173286692	173286692	1	-	Yes	-	Yes	LOC100506023
1239	chr1	173286671	173286671	1	-	Yes	-	Yes	LOC100506023
1240	chr1	173285966	173285966	1	-	Yes	-	Yes	LOC100506023
1241	chr1	173285960	173285960	1	-	Yes	-	Yes	LOC100506023
1242	chr1	173285841	173285841	1	-	Yes	-	Yes	LOC100506023
1243	chr1	173285840	173285840	1	-	Yes	-	Yes	LOC100506023
1244	chr1	173285729	173285729	1	-	Yes	-	Yes	LOC100506023
1245	chr1	173285435	173285435	1	-	Yes	-	Yes	LOC100506023
1246	chr1	173285424	173285424	1	-	Yes	-	Yes	LOC100506023
1247	chr1	173285375	173285375	1	-	Yes	-	Yes	LOC100506023
1248	chr1	173285214	173285214	1	-	Yes	-	Yes	LOC100506023
1249	chr1	173284897	173284897	1	-	Yes	-	Yes	LOC100506023
1250	chr1	173284894	173284894	1	-	Yes	-	Yes	LOC100506023
1251	chr1	173284684	173284684	1	-	Yes	-	Yes	LOC100506023
1252	chr1	173284262	173284262	1	-	Yes	-	Yes	LOC100506023
1253	chr1	173283421	173283421	1	-	Yes	-	Yes	LOC100506023
1254	chr1	173283144	173283144	1	-	Yes	-	Yes	LOC100506023
1255	chr1	173283043	173283043	1	-	Yes	-	Yes	LOC100506023
1256	chr1	173282979	173282979	1	-	Yes	-	Yes	LOC100506023
1257	chr1	173282850	173282850	1	-	Yes	-	Yes	LOC100506023
1258	chr1	173282455	173282455	1	-	Yes	-	Yes	LOC100506023
1259	chr1	173282416	173282416	1	-	Yes	-	Yes	LOC100506023
1260	chr1	173282406	173282406	1	-	Yes	-	Yes	LOC100506023
1261	chr1	173281726	173281726	1	-	Yes	-	Yes	LOC100506023
1262	chr1	173281685	173281685	1	-	Yes	-	Yes	LOC100506023
1263	chr1	173281595	173281595	1	-	Yes	-	Yes	LOC100506023
1264	chr1	173281419	173281419	1	-	Yes	-	Yes	LOC100506023
1265	chr1	173281259	173281259	1	-	Yes	-	Yes	LOC100506023
1266	chr1	173281200	173281200	1	-	Yes	-	Yes	LOC100506023
1267	chr1	173281198	173281198	1	-	Yes	-	Yes	LOC100506023
1268	chr1	173280483	173280483	1	-	Yes	-	Yes	LOC100506023
1269	chr1	173280476	173280476	1	-	Yes	-	Yes	LOC100506023
1270	chr1	173280473	173280473	1	-	Yes	-	Yes	LOC100506023
1271	chr1	173280253	173280253	1	-	Yes	-	Yes	LOC100506023
1272	chr1	173280184	173280184	1	-	Yes	-	Yes	LOC100506023
1273	chr1	173279801	173279801	1	-	Yes	-	Yes	LOC100506023
1274	chr1	173279717	173279717	1	-	Yes	-	Yes	LOC100506023
1275	chr1	173279108	173279108	1	-	Yes	-	Yes	LOC100506023
1276	chr1	173278657	173278657	1	-	Yes	-	Yes	LOC100506023
1277	chr1	173278601	173278601	1	-	Yes	-	Yes	LOC100506023
1278	chr1	173278516	173278516	1	-	Yes	-	Yes	LOC100506023
1279	chr1	173278497	173278497	1	-	Yes	-	Yes	LOC100506023
1280	chr1	173278408	173278408	1	-	Yes	-	Yes	LOC100506023
1281	chr1	173277800	173277800	1	-	Yes	-	Yes	LOC100506023
1282	chr1	173277797	173277797	1	-	Yes	-	Yes	LOC100506023
1283	chr1	173277631	173277631	1	-	Yes	-	Yes	LOC100506023
1284	chr1	173277599	173277599	1	-	Yes	-	Yes	LOC100506023
1285	chr1	173276760	173276760	1	-	Yes	-	Yes	LOC100506023
1286	chr1	173276680	173276680	1	-	Yes	-	Yes	LOC100506023
1287	chr1	173276427	173276427	1	-	Yes	-	Yes	LOC100506023
1288	chr1	173276410	173276410	1	-	Yes	-	Yes	LOC100506023
1289	chr1	173276348	173276348	1	-	Yes	-	Yes	LOC100506023
1290	chr1	173275336	173275336	1	-	Yes	-	Yes	LOC100506023
1291	chr1	173275333	173275333	1	-	Yes	-	Yes	LOC100506023
1292	chr1	173274695	173274695	1	-	Yes	-	Yes	LOC100506023
1293	chr1	173272892	173272892	1	-	Yes	-	Yes	LOC100506023
1294	chr1	173272772	173272772	1	-	Yes	-	Yes	LOC100506023
1295	chr1	173271126	173271126	1	-	Yes	-	Yes	LOC100506023
1296	chr1	173270575	173270575	1	-	Yes	-	Yes	LOC100506023
1297	chr1	173270570	173270570	1	-	Yes	-	Yes	LOC100506023
1298	chr1	173270077	173270077	1	-	Yes	-	Yes	LOC100506023
1299	chr1	173269299	173269299	1	-	Yes	-	Yes	LOC100506023
1300	chr1	173269295	173269295	1	-	Yes	Yes	Yes	LOC100506023
1301	chr1	173269291	173269291	1	-	Yes	-	Yes	LOC100506023
1302	chr1	173269277	173269277	1	-	Yes	Yes	Yes	LOC100506023
1303	chr1	173269273	173269273	1	-	Yes	-	Yes	LOC100506023
1304	chr1	173269269	173269269	1	-	Yes	-	Yes	LOC100506023
1305	chr1	173269265	173269265	1	-	Yes	Yes	Yes	LOC100506023
1306	chr1	173269261	173269261	1	-	Yes	-	Yes	LOC100506023
1307	chr1	173269257	173269257	1	-	Yes	-	Yes	LOC100506023
1308	chr1	173269253	173269253	1	-	Yes	-	Yes	LOC100506023
1309	chr1	173268832	173268832	1	-	Yes	-	Yes	LOC100506023
1310	chr1	173268248	173268248	1	-	Yes	-	Yes	LOC100506023
1311	chr1	173268214	173268214	1	-	Yes	-	Yes	LOC100506023
1312	chr1	173268205	173268205	1	-	Yes	-	Yes	LOC100506023
1313	chr1	173268145	173268145	1	-	Yes	-	Yes	LOC100506023
1314	chr1	173268078	173268078	1	-	Yes	-	Yes	LOC100506023
1315	chr1	173267922	173267922	1	-	Yes	-	Yes	LOC100506023
1316	chr1	173266885	173266885	1	-	Yes	-	Yes	LOC100506023
1317	chr1	173265571	173265571	1	-	Yes	-	Yes	LOC100506023
1318	chr1	173265484	173265484	1	-	Yes	-	Yes	LOC100506023
1319	chr1	173263994	173263994	1	-	Yes	-	Yes	LOC100506023
1320	chr1	173263381	173263381	1	-	Yes	-	Yes	LOC100506023
1321	chr1	173258953	173258953	1	-	Yes	-	Yes	LOC100506023
1322	chr1	173258429	173258429	1	-	Yes	-	Yes	LOC100506023
1323	chr1	173258064	173258064	1	-	Yes	-	Yes	LOC100506023
1324	chr1	173258040	173258040	1	-	Yes	-	Yes	LOC100506023
1325	chr1	173257774	173257774	1	-	Yes	-	Yes	LOC100506023
1326	chr1	173257737	173257737	1	-	Yes	-	Yes	LOC100506023
1327	chr1	173257733	173257733	1	-	Yes	-	Yes	LOC100506023
1328	chr1	173257671	173257671	1	-	Yes	-	Yes	LOC100506023
1329	chr1	173257648	173257648	1	-	Yes	-	Yes	LOC100506023
1330	chr1	173257145	173257145	1	-	Yes	-	Yes	LOC100506023
1331	chr1	173256580	173256580	1	-	Yes	-	Yes	LOC100506023
1332	chr1	173256034	173256034	1	-	Yes	-	Yes	LOC100506023
1333	chr1	173256033	173256033	1	-	Yes	-	Yes	LOC100506023
1334	chr1	173255758	173255758	1	-	Yes	-	Yes	LOC100506023
1335	chr1	173255666	173255666	1	-	Yes	-	Yes	LOC100506023
1336	chr1	173254958	173254958	1	-	Yes	-	Yes	LOC100506023
1337	chr1	173254033	173254033	1	-	Yes	-	Yes	LOC100506023
1338	chr1	173253166	173253166	1	-	Yes	-	Yes	LOC100506023
1339	chr1	173252008	173252008	1	-	Yes	-	Yes	LOC100506023
1340	chr1	173251572	173251572	1	-	Yes	-	Yes	LOC100506023
1341	chr1	173251571	173251571	1	-	Yes	-	Yes	LOC100506023
1342	chr1	173251508	173251508	1	-	Yes	-	Yes	LOC100506023
1343	chr1	173251450	173251450	1	-	Yes	-	Yes	LOC100506023
1344	chr1	173251303	173251303	1	-	Yes	-	Yes	LOC100506023
1345	chr1	173251251	173251251	1	-	Yes	-	Yes	LOC100506023
1346	chr1	173251233	173251233	1	-	Yes	-	Yes	LOC100506023
1347	chr1	173250738	173250738	1	-	Yes	-	Yes	LOC100506023
1348	chr1	173250625	173250625	1	-	Yes	-	Yes	LOC100506023
1349	chr1	173250423	173250423	1	-	Yes	-	Yes	LOC100506023
1350	chr1	173249871	173249871	1	-	Yes	-	Yes	LOC100506023
1351	chr1	173249629	173249629	1	-	Yes	-	Yes	LOC100506023
1352	chr1	173249618	173249618	1	-	Yes	-	Yes	LOC100506023
1353	chr1	173249553	173249553	1	-	Yes	-	Yes	LOC100506023
1354	chr1	173248762	173248762	1	-	Yes	-	Yes	LOC100506023
1355	chr1	173248578	173248578	1	-	Yes	-	Yes	LOC100506023
1356	chr1	173247934	173247934	1	-	Yes	-	Yes	LOC100506023
1357	chr1	173247606	173247606	1	-	Yes	-	Yes	LOC100506023
1358	chr1	173247416	173247416	1	-	Yes	-	Yes	LOC100506023
1359	chr1	173245828	173245828	1	-	Yes	-	Yes	LOC100506023
1360	chr1	173244007	173244007	1	-	Yes	-	Yes	LOC100506023
1361	chr1	173243540	173243540	1	-	Yes	-	Yes	LOC100506023
1362	chr1	173243403	173243403	1	-	Yes	-	Yes	LOC100506023
1363	chr1	173243112	173243112	1	-	Yes	-	Yes	LOC100506023
1364	chr1	173243061	173243061	1	-	Yes	-	Yes	LOC100506023
1365	chr1	173242867	173242867	1	-	Yes	-	Yes	LOC100506023
1366	chr1	173242730	173242730	1	-	Yes	-	Yes	LOC100506023
1367	chr1	173242561	173242561	1	-	Yes	-	Yes	LOC100506023
1368	chr1	173240319	173240319	1	-	Yes	-	Yes	LOC100506023
1369	chr1	173240065	173240065	1	-	Yes	-	Yes	LOC100506023
1370	chr1	173240061	173240061	1	-	Yes	-	Yes	LOC100506023
1371	chr1	173239696	173239696	1	-	Yes	-	Yes	LOC100506023
1372	chr1	173239668	173239668	1	-	Yes	-	Yes	LOC100506023
1373	chr1	173238274	173238274	1	-	Yes	-	Yes	LOC100506023
1374	chr1	173238222	173238222	1	-	Yes	-	Yes	LOC100506023
1375	chr1	173238122	173238122	1	-	Yes	-	Yes	LOC100506023
1376	chr1	173237487	173237487	1	-	Yes	-	Yes	LOC100506023
1377	chr1	173236477	173236477	1	-	Yes	-	Yes	LOC100506023
1378	chr1	173236267	173236267	1	-	Yes	-	Yes	LOC100506023
1379	chr1	173236020	173236020	1	-	Yes	-	Yes	LOC100506023
1380	chr1	173235111	173235111	1	-	Yes	-	Yes	LOC100506023
1381	chr1	173234692	173234692	1	-	Yes	-	Yes	LOC100506023
1382	chr1	173234437	173234437	1	-	Yes	-	Yes	LOC100506023
1383	chr1	173233635	173233635	1	-	Yes	-	Yes	LOC100506023
1384	chr1	173233482	173233482	1	-	Yes	-	Yes	LOC100506023
1385	chr1	173232785	173232785	1	-	Yes	-	Yes	LOC100506023
1386	chr1	173232579	173232579	1	-	Yes	-	Yes	LOC100506023
1387	chr1	173231660	173231660	1	-	Yes	-	Yes	LOC100506023
1388	chr1	173231456	173231456	1	-	Yes	-	Yes	LOC100506023
1389	chr1	173231097	173231097	1	-	Yes	-	Yes	LOC100506023
1390	chr1	173230759	173230759	1	-	Yes	-	Yes	LOC100506023
1391	chr1	173230712	173230712	1	-	Yes	-	Yes	LOC100506023
1392	chr1	173230076	173230076	1	-	Yes	-	Yes	LOC100506023
1393	chr1	173226479	173226479	1	-	Yes	-	Yes	LOC100506023
1394	chr1	173225271	173225271	1	-	Yes	-	Yes	LOC100506023
1395	chr1	173224788	173224788	1	-	Yes	-	Yes	LOC100506023
1396	chr1	173224623	173224623	1	-	Yes	-	Yes	LOC100506023
1397	chr1	173224618	173224618	1	-	Yes	-	Yes	LOC100506023
1398	chr1	173223928	173223928	1	-	Yes	-	Yes	LOC100506023
1399	chr1	173223924	173223924	1	-	Yes	-	Yes	LOC100506023
1400	chr1	173223916	173223916	1	-	Yes	-	Yes	LOC100506023
1401	chr1	173223466	173223466	1	-	Yes	-	Yes	LOC100506023
1402	chr1	173223138	173223138	1	-	Yes	-	Yes	LOC100506023
1403	chr1	173223010	173223010	1	-	Yes	Yes	Yes	LOC100506023
1404	chr1	173223000	173223000	1	-	Yes	-	Yes	LOC100506023
1405	chr1	173222019	173222019	1	-	Yes	-	Yes	LOC100506023
1406	chr1	173222005	173222005	1	-	Yes	-	Yes	LOC100506023
1407	chr1	173221652	173221652	1	-	Yes	-	Yes	LOC100506023
1408	chr1	173221543	173221543	1	-	Yes	-	Yes	LOC100506023
1409	chr1	173221531	173221531	1	-	Yes	-	Yes	LOC100506023
1410	chr1	173221449	173221449	1	-	Yes	-	Yes	LOC100506023
1411	chr1	173221258	173221258	1	-	Yes	-	Yes	LOC100506023
1412	chr1	173221214	173221214	1	-	Yes	-	Yes	LOC100506023
1413	chr1	173220072	173220072	1	-	Yes	-	Yes	LOC100506023
1414	chr1	173219791	173219791	1	-	Yes	-	Yes	LOC100506023
1415	chr1	173219498	173219498	1	-	Yes	-	Yes	LOC100506023
1416	chr1	173219411	173219411	1	-	Yes	-	Yes	LOC100506023
1417	chr1	173219410	173219410	1	-	Yes	-	Yes	LOC100506023
1418	chr1	173219348	173219348	1	-	Yes	-	Yes	LOC100506023
1419	chr1	173218262	173218262	1	-	Yes	-	Yes	LOC100506023
1420	chr1	173218032	173218032	1	-	Yes	-	Yes	LOC100506023
1421	chr1	173217112	173217112	1	-	Yes	-	Yes	LOC100506023
1422	chr1	173217023	173217023	1	-	Yes	-	Yes	LOC100506023
1423	chr1	173216809	173216809	1	-	Yes	-	Yes	LOC100506023
1424	chr1	173214428	173214428	1	-	Yes	-	Yes	LOC100506023
1425	chr1	173214127	173214127	1	-	Yes	-	Yes	LOC100506023
1426	chr1	173213933	173213933	1	-	Yes	-	Yes	LOC100506023
1427	chr1	173213294	173213294	1	-	Yes	-	Yes	LOC100506023
1428	chr1	173213212	173213212	1	-	Yes	-	Yes	LOC100506023
1429	chr1	173213209	173213209	1	-	Yes	-	Yes	LOC100506023
1430	chr1	173213202	173213202	1	-	Yes	-	Yes	LOC100506023
1431	chr1	173212050	173212050	1	-	Yes	-	Yes	LOC100506023
1432	chr1	173212028	173212028	1	-	Yes	-	Yes	LOC100506023
1433	chr1	173210028	173210028	1	-	Yes	-	Yes	LOC100506023
1434	chr1	173210011	173210011	1	-	Yes	-	Yes	LOC100506023
1435	chr1	173209649	173209649	1	-	Yes	-	Yes	LOC100506023
1436	chr1	173209636	173209636	1	-	Yes	-	Yes	LOC100506023
1437	chr1	173209552	173209552	1	-	Yes	-	Yes	LOC100506023
1438	chr1	173209538	173209538	1	-	Yes	-	Yes	LOC100506023
1439	chr1	173209537	173209537	1	-	Yes	-	Yes	LOC100506023
1440	chr1	175302734	175302734	1	-	Yes	-	Yes	TNR
1441	chr1	175302639	175302639	1	-	Yes	-	Yes	TNR
1442	chr1	175302465	175302465	1	-	Yes	-	Yes	TNR
1443	chr1	175302443	175302443	1	-	Yes	-	Yes	TNR
1444	chr1	178061166	178061166	1	-	Yes	-	Yes	RASAL2-AS1
1445	chr1	179070697	179070697	1	-	Yes	-	Yes	ABL2
1446	chr1	179812252	179812252	1	-	Yes	-	Yes	TOR1AIP2
1447	chr1	179811857	179811857	1	-	Yes	-	Yes	TOR1AIP2
1448	chr1	179846508	179846508	1	-	Yes	-	Yes	TOR1AIP2
1449	chr1	180944472	180944472	1	-	Yes	-	Yes	STX6
1450	chr1	180943985	180943985	1	-	Yes	-	Yes	STX6
1451	chr1	180943771	180943771	1	-	Yes	-	Yes	STX6
1452	chr1	180943766	180943766	1	-	Yes	-	Yes	STX6
1453	chr1	180943127	180943127	1	-	Yes	-	Yes	STX6
1454	chr1	180936032	180936032	1	-	Yes	-	Yes	NA
1455	chr1	180927345	180927345	1	-	Yes	-	Yes	NA
1456	chr1	180924374	180924374	1	-	Yes	-	Yes	NA
1457	chr1	180919197	180919197	1	-	Yes	-	Yes	KIAA1614-AS1
1458	chr1	205055556	205055556	1	-	Yes	-	Yes	RBBP5
1459	chr1	205112467	205112467	1	-	Yes	-	Yes	DSTYK
1460	chr1	205115892	205115892	1	-	Yes	-	Yes	DSTYK
1461	chr1	205115688	205115688	1	-	Yes	-	Yes	DSTYK
1462	chr1	205115651	205115651	1	-	Yes	-	Yes	DSTYK
1463	chr1	205737854	205737854	1	-	Yes	-	Yes	RAB29
1464	chr1	206941266	206941266	1	-	Yes	-	Yes	IL10
1465	chr1	207077757	207077757	1	-	Yes	-	Yes	FCMR
1466	chr1	211840209	211840209	1	-	Yes	-	Yes	NEK2
1467	chr1	211840204	211840204	1	-	Yes	-	Yes	NEK2
1468	chr1	211840200	211840200	1	-	Yes	-	Yes	NEK2
1469	chr1	211840179	211840179	1	-	Yes	-	Yes	NEK2
1470	chr1	211921717	211921717	1	-	Yes	-	Yes	LPGAT1
1471	chr1	212114894	212114894	1	-	Yes	-	Yes	INTS7
1472	chr1	214524093	214524093	1	-	Yes	-	Yes	PTPN14
1473	chr1	214523869	214523869	1	-	Yes	-	Yes	PTPN14
1474	chr1	220231553	220231553	1	-	Yes	-	Yes	BPNT1
1475	chr1	223315212	223315212	1	-	Yes	Yes	Yes	TLR5
1476	chr1	223315210	223315210	1	-	Yes	Yes	Yes	TLR5
1477	chr1	223312491	223312491	1	-	Yes	-	Yes	TLR5
1478	chr1	224006262	224006262	1	-	Yes	-	Yes	TP53BP2
1479	chr1	224455626	224455626	1	-	Yes	-	Yes	NVL
1480	chr1	224454363	224454363	1	-	Yes	-	Yes	NVL
1481	chr1	224453715	224453715	1	-	Yes	-	Yes	NVL
1482	chr1	224453693	224453693	1	-	Yes	-	Yes	NVL
1483	chr1	224453256	224453256	1	-	Yes	-	Yes	NVL
1484	chr1	224452863	224452863	1	-	Yes	-	Yes	NVL
1485	chr1	224452770	224452770	1	-	Yes	-	Yes	NVL
1486	chr1	224452425	224452425	1	-	Yes	-	Yes	NVL
1487	chr1	224452408	224452408	1	-	Yes	-	Yes	NVL
1488	chr1	224452375	224452375	1	-	Yes	-	Yes	NVL
1489	chr1	224451120	224451120	1	-	Yes	-	Yes	NVL
1490	chr1	224451119	224451119	1	-	Yes	-	Yes	NVL
1491	chr1	224450072	224450072	1	-	Yes	-	Yes	NVL
1492	chr1	224449976	224449976	1	-	Yes	-	Yes	NVL
1493	chr1	224449738	224449738	1	-	Yes	-	Yes	NVL
1494	chr1	224449113	224449113	1	-	Yes	-	Yes	NVL
1495	chr1	224449092	224449092	1	-	Yes	-	Yes	NVL
1496	chr1	224449083	224449083	1	-	Yes	-	Yes	NVL
1497	chr1	224448769	224448769	1	-	Yes	-	Yes	NVL
1498	chr1	224447355	224447355	1	-	Yes	-	Yes	NVL
1499	chr1	224447348	224447348	1	-	Yes	-	Yes	NVL
1500	chr1	224447124	224447124	1	-	Yes	-	Yes	NVL
1501	chr1	224447123	224447123	1	-	Yes	-	Yes	NVL
1502	chr1	224447120	224447120	1	-	Yes	-	Yes	NVL
1503	chr1	224446984	224446984	1	-	Yes	-	Yes	NVL
1504	chr1	224446447	224446447	1	-	Yes	-	Yes	NVL
1505	chr1	224446430	224446430	1	-	Yes	-	Yes	NVL
1506	chr1	224446425	224446425	1	-	Yes	-	Yes	NVL
1507	chr1	224446145	224446145	1	-	Yes	-	Yes	NVL
1508	chr1	224446096	224446096	1	-	Yes	-	Yes	NVL
1509	chr1	224444303	224444303	1	-	Yes	-	Yes	NVL
1510	chr1	224444300	224444300	1	-	Yes	-	Yes	NVL
1511	chr1	224443810	224443810	1	-	Yes	-	Yes	NVL
1512	chr1	224443742	224443742	1	-	Yes	-	Yes	NVL
1513	chr1	224443610	224443610	1	-	Yes	-	Yes	NVL
1514	chr1	224443599	224443599	1	-	Yes	-	Yes	NVL
1515	chr1	224443596	224443596	1	-	Yes	-	Yes	NVL
1516	chr1	224443554	224443554	1	-	Yes	-	Yes	NVL
1517	chr1	224442765	224442765	1	-	Yes	-	Yes	NVL
1518	chr1	224442511	224442511	1	-	Yes	-	Yes	NVL
1519	chr1	224440643	224440643	1	-	Yes	-	Yes	NVL
1520	chr1	226171993	226171993	1	-	Yes	-	Yes	SDE2
1521	chr1	231951541	231951541	1	-	Yes	-	Yes	DISC2
1522	chr1	232618815	232618815	1	-	Yes	-	Yes	SIPA1L2
1523	chr1	232618189	232618189	1	-	Yes	-	Yes	SIPA1L2
1524	chr1	232617999	232617999	1	-	Yes	-	Yes	SIPA1L2
1525	chr1	232617996	232617996	1	-	Yes	-	Yes	SIPA1L2
1526	chr1	232616904	232616904	1	-	Yes	-	Yes	SIPA1L2
1527	chr1	232616822	232616822	1	-	Yes	-	Yes	SIPA1L2
1528	chr1	232616494	232616494	1	-	Yes	-	Yes	SIPA1L2
1529	chr1	232616385	232616385	1	-	Yes	-	Yes	SIPA1L2
1530	chr1	232616347	232616347	1	-	Yes	-	Yes	SIPA1L2
1531	chr1	232616018	232616018	1	-	Yes	-	Yes	SIPA1L2
1532	chr1	232616017	232616017	1	-	Yes	-	Yes	SIPA1L2
1533	chr1	232616011	232616011	1	-	Yes	-	Yes	SIPA1L2
1534	chr1	232615554	232615554	1	-	Yes	-	Yes	SIPA1L2
1535	chr1	235611527	235611527	1	-	Yes	-	Yes	B3GALNT2
1536	chr1	240774504	240774504	1	-	Yes	-	Yes	GREM2
1537	chr1	240773528	240773528	1	-	Yes	-	Yes	GREM2
1538	chr1	240773480	240773480	1	-	Yes	-	Yes	GREM2
1539	chr1	240771886	240771886	1	-	Yes	-	Yes	GREM2
1540	chr1	240771306	240771306	1	-	Yes	-	Yes	GREM2
1541	chr1	240771303	240771303	1	-	Yes	-	Yes	GREM2
1542	chr1	240771300	240771300	1	-	Yes	-	Yes	GREM2
1543	chr1	240771283	240771283	1	-	Yes	-	Yes	GREM2
1544	chr1	240771254	240771254	1	-	Yes	-	Yes	GREM2
1545	chr1	240771222	240771222	1	-	Yes	-	Yes	GREM2
1546	chr1	240771098	240771098	1	-	Yes	-	Yes	GREM2
1547	chr1	240771086	240771086	1	-	Yes	-	Yes	GREM2
1548	chr1	240770817	240770817	1	-	Yes	-	Yes	GREM2
1549	chr1	240770771	240770771	1	-	Yes	-	Yes	GREM2
1550	chr1	240770397	240770397	1	-	Yes	-	Yes	GREM2
1551	chr1	240770391	240770391	1	-	Yes	-	Yes	GREM2
1552	chr1	240770169	240770169	1	-	Yes	-	Yes	GREM2
1553	chr1	240769704	240769704	1	-	Yes	-	Yes	GREM2
1554	chr1	240769699	240769699	1	-	Yes	-	Yes	GREM2
1555	chr1	240769661	240769661	1	-	Yes	-	Yes	GREM2
1556	chr1	240769190	240769190	1	-	Yes	-	Yes	GREM2
1557	chr1	240767748	240767748	1	-	Yes	-	Yes	GREM2
1558	chr1	240767627	240767627	1	-	Yes	-	Yes	GREM2
1559	chr1	240767623	240767623	1	-	Yes	-	Yes	GREM2
1560	chr1	240767607	240767607	1	-	Yes	-	Yes	GREM2
1561	chr1	240767150	240767150	1	-	Yes	-	Yes	GREM2
1562	chr1	240767129	240767129	1	-	Yes	-	Yes	GREM2
1563	chr1	240767118	240767118	1	-	Yes	-	Yes	GREM2
1564	chr1	240767112	240767112	1	-	Yes	-	Yes	GREM2
1565	chr1	240767099	240767099	1	-	Yes	-	Yes	GREM2
1566	chr1	240767085	240767085	1	-	Yes	-	Yes	GREM2
1567	chr1	240767079	240767079	1	-	Yes	-	Yes	GREM2
1568	chr1	240765823	240765823	1	-	Yes	-	Yes	GREM2
1569	chr1	240765783	240765783	1	-	Yes	-	Yes	GREM2
1570	chr1	240765658	240765658	1	-	Yes	-	Yes	GREM2
1571	chr1	240764334	240764334	1	-	Yes	-	Yes	GREM2
1572	chr1	240760991	240760991	1	-	Yes	-	Yes	GREM2
1573	chr1	240760860	240760860	1	-	Yes	-	Yes	GREM2
1574	chr1	240759557	240759557	1	-	Yes	-	Yes	GREM2
1575	chr1	240759345	240759345	1	-	Yes	-	Yes	GREM2
1576	chr1	240758241	240758241	1	-	Yes	-	Yes	GREM2
1577	chr1	240758028	240758028	1	-	Yes	-	Yes	GREM2
1578	chr1	240757909	240757909	1	-	Yes	-	Yes	GREM2
1579	chr1	240756849	240756849	1	-	Yes	-	Yes	GREM2
1580	chr1	240755494	240755494	1	-	Yes	-	Yes	GREM2
1581	chr1	240755184	240755184	1	-	Yes	-	Yes	GREM2
1582	chr1	240754679	240754679	1	-	Yes	-	Yes	GREM2
1583	chr1	240751028	240751028	1	-	Yes	-	Yes	GREM2
1584	chr1	240751002	240751002	1	-	Yes	-	Yes	GREM2
1585	chr1	240750806	240750806	1	-	Yes	-	Yes	GREM2
1586	chr1	240750578	240750578	1	-	Yes	-	Yes	GREM2
1587	chr1	240750557	240750557	1	-	Yes	-	Yes	GREM2
1588	chr1	240750278	240750278	1	-	Yes	-	Yes	GREM2
1589	chr1	240749177	240749177	1	-	Yes	-	Yes	GREM2
1590	chr1	240748113	240748113	1	-	Yes	-	Yes	GREM2
1591	chr1	240748107	240748107	1	-	Yes	-	Yes	GREM2
1592	chr1	240748073	240748073	1	-	Yes	-	Yes	GREM2
1593	chr1	240748067	240748067	1	-	Yes	-	Yes	GREM2
1594	chr1	240746646	240746646	1	-	Yes	-	Yes	GREM2
1595	chr1	240746175	240746175	1	-	Yes	-	Yes	GREM2
1596	chr1	240745767	240745767	1	-	Yes	-	Yes	GREM2
1597	chr1	240745761	240745761	1	-	Yes	-	Yes	GREM2
1598	chr1	240745144	240745144	1	-	Yes	-	Yes	GREM2
1599	chr1	240745123	240745123	1	-	Yes	-	Yes	GREM2
1600	chr1	240745063	240745063	1	-	Yes	-	Yes	GREM2
1601	chr1	240744966	240744966	1	-	Yes	-	Yes	GREM2
1602	chr1	240744935	240744935	1	-	Yes	-	Yes	GREM2
1603	chr1	240744818	240744818	1	-	Yes	-	Yes	GREM2
1604	chr1	240744816	240744816	1	-	Yes	-	Yes	GREM2
1605	chr1	240744773	240744773	1	-	Yes	-	Yes	GREM2
1606	chr1	240744758	240744758	1	-	Yes	-	Yes	GREM2
1607	chr1	240744738	240744738	1	-	Yes	-	Yes	GREM2
1608	chr1	240744203	240744203	1	-	Yes	-	Yes	GREM2
1609	chr1	240744057	240744057	1	-	Yes	-	Yes	GREM2
1610	chr1	240743779	240743779	1	-	Yes	-	Yes	GREM2
1611	chr1	240742640	240742640	1	-	Yes	-	Yes	GREM2
1612	chr1	240741362	240741362	1	-	Yes	-	Yes	GREM2
1613	chr1	240741109	240741109	1	-	Yes	-	Yes	GREM2
1614	chr1	240741108	240741108	1	-	Yes	-	Yes	GREM2
1615	chr1	240741069	240741069	1	-	Yes	-	Yes	GREM2
1616	chr1	240740487	240740487	1	-	Yes	-	Yes	GREM2
1617	chr1	240740257	240740257	1	-	Yes	-	Yes	GREM2
1618	chr1	240739012	240739012	1	-	Yes	-	Yes	GREM2
1619	chr1	240738773	240738773	1	-	Yes	-	Yes	GREM2
1620	chr1	240737220	240737220	1	-	Yes	-	Yes	GREM2
1621	chr1	240737214	240737214	1	-	Yes	-	Yes	GREM2
1622	chr1	240736792	240736792	1	-	Yes	-	Yes	GREM2
1623	chr1	240735789	240735789	1	-	Yes	-	Yes	GREM2
1624	chr1	240734676	240734676	1	-	Yes	-	Yes	GREM2
1625	chr1	240734369	240734369	1	-	Yes	-	Yes	GREM2
1626	chr1	240734343	240734343	1	-	Yes	-	Yes	GREM2
1627	chr1	240733446	240733446	1	-	Yes	-	Yes	GREM2
1628	chr1	240733201	240733201	1	-	Yes	-	Yes	GREM2
1629	chr1	240733197	240733197	1	-	Yes	-	Yes	GREM2
1630	chr1	240733162	240733162	1	-	Yes	-	Yes	GREM2
1631	chr1	240733143	240733143	1	-	Yes	-	Yes	GREM2
1632	chr1	240732853	240732853	1	-	Yes	-	Yes	GREM2
1633	chr1	240732850	240732850	1	-	Yes	-	Yes	GREM2
1634	chr1	240732787	240732787	1	-	Yes	-	Yes	GREM2
1635	chr1	240732678	240732678	1	-	Yes	-	Yes	GREM2
1636	chr1	240732483	240732483	1	-	Yes	-	Yes	GREM2
1637	chr1	240732183	240732183	1	-	Yes	-	Yes	GREM2
1638	chr1	240732170	240732170	1	-	Yes	-	Yes	GREM2
1639	chr1	240732095	240732095	1	-	Yes	-	Yes	GREM2
1640	chr1	240731864	240731864	1	-	Yes	-	Yes	GREM2
1641	chr1	240731569	240731569	1	-	Yes	-	Yes	GREM2
1642	chr1	240731471	240731471	1	-	Yes	-	Yes	GREM2
1643	chr1	240731439	240731439	1	-	Yes	-	Yes	GREM2
1644	chr1	240731436	240731436	1	-	Yes	-	Yes	GREM2
1645	chr1	240731059	240731059	1	-	Yes	-	Yes	GREM2
1646	chr1	240730949	240730949	1	-	Yes	-	Yes	GREM2
1647	chr1	240730370	240730370	1	-	Yes	-	Yes	GREM2
1648	chr1	240730367	240730367	1	-	Yes	-	Yes	GREM2
1649	chr1	240730297	240730297	1	-	Yes	-	Yes	GREM2
1650	chr1	240730218	240730218	1	-	Yes	-	Yes	GREM2
1651	chr1	240730188	240730188	1	-	Yes	-	Yes	GREM2
1652	chr1	240729473	240729473	1	-	Yes	-	Yes	GREM2
1653	chr1	240729433	240729433	1	-	Yes	-	Yes	GREM2
1654	chr1	240728745	240728745	1	-	Yes	-	Yes	GREM2
1655	chr1	240728744	240728744	1	-	Yes	-	Yes	GREM2
1656	chr1	240728705	240728705	1	-	Yes	-	Yes	GREM2
1657	chr1	240728566	240728566	1	-	Yes	-	Yes	GREM2
1658	chr1	240728442	240728442	1	-	Yes	-	Yes	GREM2
1659	chr1	240727871	240727871	1	-	Yes	-	Yes	GREM2
1660	chr1	240727865	240727865	1	-	Yes	-	Yes	GREM2
1661	chr1	240727861	240727861	1	-	Yes	-	Yes	GREM2
1662	chr1	240727858	240727858	1	-	Yes	-	Yes	GREM2
1663	chr1	240727854	240727854	1	-	Yes	-	Yes	GREM2
1664	chr1	240726591	240726591	1	-	Yes	-	Yes	GREM2
1665	chr1	240726350	240726350	1	-	Yes	Yes	Yes	GREM2
1666	chr1	240726342	240726342	1	-	Yes	Yes	Yes	GREM2
1667	chr1	240726314	240726314	1	-	Yes	Yes	Yes	GREM2
1668	chr1	240726180	240726180	1	-	Yes	Yes	Yes	GREM2
1669	chr1	240726109	240726109	1	-	Yes	Yes	Yes	GREM2
1670	chr1	240726079	240726079	1	-	Yes	-	Yes	GREM2
1671	chr1	240724350	240724350	1	-	Yes	-	Yes	GREM2
1672	chr1	240722568	240722568	1	-	Yes	-	Yes	GREM2
1673	chr1	240722193	240722193	1	-	Yes	-	Yes	GREM2
1674	chr1	240722125	240722125	1	-	Yes	-	Yes	GREM2
1675	chr1	240722071	240722071	1	-	Yes	-	Yes	GREM2
1676	chr1	240721741	240721741	1	-	Yes	-	Yes	GREM2
1677	chr1	240721694	240721694	1	-	Yes	-	Yes	GREM2
1678	chr1	240721540	240721540	1	-	Yes	-	Yes	GREM2
1679	chr1	240721520	240721520	1	-	Yes	-	Yes	GREM2
1680	chr1	240721335	240721335	1	-	Yes	-	Yes	GREM2
1681	chr1	240721223	240721223	1	-	Yes	-	Yes	GREM2
1682	chr1	240720546	240720546	1	-	Yes	-	Yes	GREM2
1683	chr1	240719997	240719997	1	-	Yes	-	Yes	GREM2
1684	chr1	240719897	240719897	1	-	Yes	-	Yes	GREM2
1685	chr1	240719369	240719369	1	-	Yes	-	Yes	GREM2
1686	chr1	240719365	240719365	1	-	Yes	-	Yes	GREM2
1687	chr1	240719265	240719265	1	-	Yes	-	Yes	GREM2
1688	chr1	240719059	240719059	1	-	Yes	-	Yes	GREM2
1689	chr1	240719040	240719040	1	-	Yes	-	Yes	GREM2
1690	chr1	240718776	240718776	1	-	Yes	-	Yes	GREM2
1691	chr1	240718647	240718647	1	-	Yes	-	Yes	GREM2
1692	chr1	240717877	240717877	1	-	Yes	-	Yes	GREM2
1693	chr1	240717873	240717873	1	-	Yes	-	Yes	GREM2
1694	chr1	240717795	240717795	1	-	Yes	-	Yes	GREM2
1695	chr1	240717792	240717792	1	-	Yes	-	Yes	GREM2
1696	chr1	240716507	240716507	1	-	Yes	-	Yes	GREM2
1697	chr1	240716122	240716122	1	-	Yes	-	Yes	GREM2
1698	chr1	240714979	240714979	1	-	Yes	-	Yes	GREM2
1699	chr1	240712857	240712857	1	-	Yes	-	Yes	GREM2
1700	chr1	240712696	240712696	1	-	Yes	-	Yes	GREM2
1701	chr1	240711867	240711867	1	-	Yes	-	Yes	GREM2
1702	chr1	240711215	240711215	1	-	Yes	-	Yes	GREM2
1703	chr1	240710869	240710869	1	-	Yes	-	Yes	GREM2
1704	chr1	240710848	240710848	1	-	Yes	-	Yes	GREM2
1705	chr1	240710844	240710844	1	-	Yes	-	Yes	GREM2
1706	chr1	240710840	240710840	1	-	Yes	-	Yes	GREM2
1707	chr1	240710836	240710836	1	-	Yes	-	Yes	GREM2
1708	chr1	240709889	240709889	1	-	Yes	-	Yes	GREM2
1709	chr1	240709882	240709882	1	-	Yes	-	Yes	GREM2
1710	chr1	240709676	240709676	1	-	Yes	-	Yes	GREM2
1711	chr1	240707361	240707361	1	-	Yes	-	Yes	GREM2
1712	chr1	240707151	240707151	1	-	Yes	-	Yes	GREM2
1713	chr1	240705295	240705295	1	-	Yes	-	Yes	GREM2
1714	chr1	240705046	240705046	1	-	Yes	-	Yes	GREM2
1715	chr1	240705019	240705019	1	-	Yes	-	Yes	GREM2
1716	chr1	240703048	240703048	1	-	Yes	-	Yes	GREM2
1717	chr1	240702083	240702083	1	-	Yes	-	Yes	GREM2
1718	chr1	240700619	240700619	1	-	Yes	-	Yes	GREM2
1719	chr1	240700458	240700458	1	-	Yes	-	Yes	GREM2
1720	chr1	240700359	240700359	1	-	Yes	-	Yes	GREM2
1721	chr1	240699585	240699585	1	-	Yes	-	Yes	GREM2
1722	chr1	240699510	240699510	1	-	Yes	-	Yes	GREM2
1723	chr1	240698540	240698540	1	-	Yes	-	Yes	GREM2
1724	chr1	240698448	240698448	1	-	Yes	-	Yes	GREM2
1725	chr1	240698409	240698409	1	-	Yes	-	Yes	GREM2
1726	chr1	240698402	240698402	1	-	Yes	-	Yes	GREM2
1727	chr1	240697336	240697336	1	-	Yes	-	Yes	GREM2
1728	chr1	240697256	240697256	1	-	Yes	-	Yes	GREM2
1729	chr1	240697213	240697213	1	-	Yes	-	Yes	GREM2
1730	chr1	240696790	240696790	1	-	Yes	-	Yes	GREM2
1731	chr1	240695980	240695980	1	-	Yes	-	Yes	GREM2
1732	chr1	240695972	240695972	1	-	Yes	-	Yes	GREM2
1733	chr1	240695964	240695964	1	-	Yes	-	Yes	GREM2
1734	chr1	240695960	240695960	1	-	Yes	Yes	Yes	GREM2
1735	chr1	240695956	240695956	1	-	Yes	-	Yes	GREM2
1736	chr1	240695952	240695952	1	-	Yes	-	Yes	GREM2
1737	chr1	240695948	240695948	1	-	Yes	-	Yes	GREM2
1738	chr1	240695944	240695944	1	-	Yes	-	Yes	GREM2
1739	chr1	240695932	240695932	1	-	Yes	-	Yes	GREM2
1740	chr1	240695356	240695356	1	-	Yes	-	Yes	GREM2
1741	chr1	240692873	240692873	1	-	Yes	-	Yes	GREM2
1742	chr1	240692574	240692574	1	-	Yes	-	Yes	GREM2
1743	chr1	240691872	240691872	1	-	Yes	-	Yes	GREM2
1744	chr1	240691539	240691539	1	-	Yes	-	Yes	GREM2
1745	chr1	240691316	240691316	1	-	Yes	-	Yes	GREM2
1746	chr1	240691251	240691251	1	-	Yes	-	Yes	GREM2
1747	chr1	240691164	240691164	1	-	Yes	-	Yes	GREM2
1748	chr1	240690848	240690848	1	-	Yes	-	Yes	GREM2
1749	chr1	240690567	240690567	1	-	Yes	-	Yes	GREM2
1750	chr1	240687827	240687827	1	-	Yes	-	Yes	GREM2
1751	chr1	240687824	240687824	1	-	Yes	-	Yes	GREM2
1752	chr1	240687779	240687779	1	-	Yes	-	Yes	GREM2
1753	chr1	240687319	240687319	1	-	Yes	-	Yes	GREM2
1754	chr1	240687278	240687278	1	-	Yes	-	Yes	GREM2
1755	chr1	240687197	240687197	1	-	Yes	-	Yes	GREM2
1756	chr1	240687047	240687047	1	-	Yes	-	Yes	GREM2
1757	chr1	240686902	240686902	1	-	Yes	-	Yes	GREM2
1758	chr1	240686864	240686864	1	-	Yes	-	Yes	GREM2
1759	chr1	240685799	240685799	1	-	Yes	-	Yes	GREM2
1760	chr1	240685131	240685131	1	-	Yes	-	Yes	GREM2
1761	chr1	240685084	240685084	1	-	Yes	-	Yes	GREM2
1762	chr1	240684251	240684251	1	-	Yes	-	Yes	GREM2
1763	chr1	240684247	240684247	1	-	Yes	-	Yes	GREM2
1764	chr1	240684034	240684034	1	-	Yes	-	Yes	GREM2
1765	chr1	240682895	240682895	1	-	Yes	-	Yes	GREM2
1766	chr1	240682846	240682846	1	-	Yes	-	Yes	GREM2
1767	chr1	240682453	240682453	1	-	Yes	-	Yes	GREM2
1768	chr1	240682411	240682411	1	-	Yes	-	Yes	GREM2
1769	chr1	240681907	240681907	1	-	Yes	-	Yes	GREM2
1770	chr1	240681720	240681720	1	-	Yes	-	Yes	GREM2
1771	chr1	240680640	240680640	1	-	Yes	-	Yes	GREM2
1772	chr1	240679671	240679671	1	-	Yes	-	Yes	GREM2
1773	chr1	240678363	240678363	1	-	Yes	-	Yes	GREM2
1774	chr1	240678304	240678304	1	-	Yes	-	Yes	GREM2
1775	chr1	240677819	240677819	1	-	Yes	-	Yes	GREM2
1776	chr1	240677147	240677147	1	-	Yes	-	Yes	GREM2
1777	chr1	240676068	240676068	1	-	Yes	-	Yes	GREM2
1778	chr1	240676065	240676065	1	-	Yes	-	Yes	GREM2
1779	chr1	240675993	240675993	1	-	Yes	-	Yes	GREM2
1780	chr1	240675981	240675981	1	-	Yes	-	Yes	GREM2
1781	chr1	240675541	240675541	1	-	Yes	-	Yes	GREM2
1782	chr1	240675521	240675521	1	-	Yes	-	Yes	GREM2
1783	chr1	240674410	240674410	1	-	Yes	-	Yes	GREM2
1784	chr1	240674330	240674330	1	-	Yes	-	Yes	GREM2
1785	chr1	240674264	240674264	1	-	Yes	-	Yes	GREM2
1786	chr1	240674253	240674253	1	-	Yes	-	Yes	GREM2
1787	chr1	240674084	240674084	1	-	Yes	-	Yes	GREM2
1788	chr1	240674022	240674022	1	-	Yes	-	Yes	GREM2
1789	chr1	240673986	240673986	1	-	Yes	-	Yes	GREM2
1790	chr1	240673963	240673963	1	-	Yes	-	Yes	GREM2
1791	chr1	240673932	240673932	1	-	Yes	-	Yes	GREM2
1792	chr1	240673668	240673668	1	-	Yes	-	Yes	GREM2
1793	chr1	240672054	240672054	1	-	Yes	-	Yes	GREM2
1794	chr1	240671869	240671869	1	-	Yes	-	Yes	GREM2
1795	chr1	240671860	240671860	1	-	Yes	-	Yes	GREM2
1796	chr1	240669882	240669882	1	-	Yes	-	Yes	GREM2
1797	chr1	240669359	240669359	1	-	Yes	-	Yes	GREM2
1798	chr1	240669137	240669137	1	-	Yes	-	Yes	GREM2
1799	chr1	240669070	240669070	1	-	Yes	-	Yes	GREM2
1800	chr1	240669069	240669069	1	-	Yes	-	Yes	GREM2
1801	chr1	240668735	240668735	1	-	Yes	-	Yes	GREM2
1802	chr1	240668648	240668648	1	-	Yes	-	Yes	GREM2
1803	chr1	240668621	240668621	1	-	Yes	-	Yes	GREM2
1804	chr1	240668207	240668207	1	-	Yes	-	Yes	GREM2
1805	chr1	240668155	240668155	1	-	Yes	-	Yes	GREM2
1806	chr1	240668099	240668099	1	-	Yes	-	Yes	GREM2
1807	chr1	240667284	240667284	1	-	Yes	-	Yes	GREM2
1808	chr1	240667278	240667278	1	-	Yes	-	Yes	GREM2
1809	chr1	240664708	240664708	1	-	Yes	-	Yes	GREM2
1810	chr1	240664482	240664482	1	-	Yes	-	Yes	GREM2
1811	chr1	240664479	240664479	1	-	Yes	-	Yes	GREM2
1812	chr1	240664460	240664460	1	-	Yes	-	Yes	GREM2
1813	chr1	240660589	240660589	1	-	Yes	-	Yes	GREM2
1814	chr1	240660586	240660586	1	-	Yes	-	Yes	GREM2
1815	chr1	240660338	240660338	1	-	Yes	-	Yes	GREM2
1816	chr1	240658743	240658743	1	-	Yes	-	Yes	GREM2
1817	chr1	240658715	240658715	1	-	Yes	-	Yes	GREM2
1818	chr1	240658675	240658675	1	-	Yes	-	Yes	GREM2
1819	chr1	240658667	240658667	1	-	Yes	-	Yes	GREM2
1820	chr1	240658524	240658524	1	-	Yes	-	Yes	GREM2
1821	chr1	240658404	240658404	1	-	Yes	-	Yes	GREM2
1822	chr1	240657745	240657745	1	-	Yes	-	Yes	GREM2
1823	chr1	240657335	240657335	1	-	Yes	-	Yes	GREM2
1824	chr1	240657330	240657330	1	-	Yes	-	Yes	GREM2
1825	chr1	240657022	240657022	1	-	Yes	-	Yes	GREM2
1826	chr1	241265382	241265382	1	-	Yes	-	Yes	RGS7
1827	chr1	247151311	247151311	1	-	Yes	-	Yes	ZNF695
1828	chr1	247150807	247150807	1	-	Yes	-	Yes	ZNF695
1829	chr1	247150260	247150260	1	-	Yes	-	Yes	ZNF695
1830	chr1	247149968	247149968	1	-	Yes	-	Yes	ZNF695
1831	chr1	247149911	247149911	1	-	Yes	-	Yes	ZNF695
1832	chr1	247149840	247149840	1	-	Yes	-	Yes	ZNF695
1833	chr1	247149832	247149832	1	-	Yes	-	Yes	ZNF695
1834	chr1	247148716	247148716	1	-	Yes	-	Yes	ZNF695
1835	chr1	247148713	247148713	1	-	Yes	-	Yes	ZNF695
1836	chr1	247148380	247148380	1	-	Yes	-	Yes	ZNF695
1837	chr1	247148258	247148258	1	-	Yes	-	Yes	ZNF695
1838	chr1	247148209	247148209	1	-	Yes	-	Yes	ZNF695
1839	chr1	247147541	247147541	1	-	Yes	-	Yes	ZNF695
1840	chr1	247144857	247144857	1	-	Yes	-	Yes	ZNF695
1841	chr1	247144709	247144709	1	-	Yes	-	Yes	ZNF695
1842	chr1	247144336	247144336	1	-	Yes	-	Yes	ZNF695
1843	chr1	247144309	247144309	1	-	Yes	-	Yes	ZNF695
1844	chr1	247263479	247263479	1	-	Yes	-	Yes	ZNF669
1845	chr2	10093585	10093585	1	+	Yes	-	Yes	GRHL1
1846	chr2	10093737	10093737	1	+	Yes	-	Yes	GRHL1
1847	chr2	10096243	10096243	1	+	Yes	-	Yes	GRHL1
1848	chr2	10096267	10096267	1	+	Yes	-	Yes	GRHL1
1849	chr2	10096876	10096876	1	+	Yes	-	Yes	GRHL1
1850	chr2	10096880	10096880	1	+	Yes	-	Yes	GRHL1
1851	chr2	26399595	26399595	1	+	Yes	-	Yes	GAREM2
1852	chr2	26399598	26399598	1	+	Yes	-	Yes	GAREM2
1853	chr2	26399932	26399932	1	+	Yes	-	Yes	GAREM2
1854	chr2	32381036	32381036	1	+	Yes	-	Yes	SPAST
1855	chr2	37429860	37429860	1	+	Yes	-	Yes	CEBPZOS
1856	chr2	39828465	39828465	1	+	Yes	-	Yes	MAP4K3-DT
1857	chr2	39828706	39828706	1	+	Yes	-	Yes	NA
1858	chr2	39829033	39829033	1	+	Yes	-	Yes	NA
1859	chr2	39830215	39830215	1	+	Yes	-	Yes	NA
1860	chr2	43872314	43872314	1	+	Yes	-	Yes	PLEKHH2
1861	chr2	43872505	43872505	1	+	Yes	-	Yes	PLEKHH2
1862	chr2	43872584	43872584	1	+	Yes	-	Yes	PLEKHH2
1863	chr2	43873274	43873274	1	+	Yes	-	Yes	PLEKHH2
1864	chr2	43873325	43873325	1	+	Yes	-	Yes	PLEKHH2
1865	chr2	43873717	43873717	1	+	Yes	-	Yes	PLEKHH2
1866	chr2	43873802	43873802	1	+	Yes	-	Yes	PLEKHH2
1867	chr2	43873804	43873804	1	+	Yes	-	Yes	PLEKHH2
1868	chr2	43874130	43874130	1	+	Yes	-	Yes	PLEKHH2
1869	chr2	43874283	43874283	1	+	Yes	-	Yes	PLEKHH2
1870	chr2	43874410	43874410	1	+	Yes	-	Yes	PLEKHH2
1871	chr2	43876203	43876203	1	+	Yes	-	Yes	PLEKHH2
1872	chr2	43876394	43876394	1	+	Yes	-	Yes	PLEKHH2
1873	chr2	43876884	43876884	1	+	Yes	-	Yes	PLEKHH2
1874	chr2	43878257	43878257	1	+	Yes	-	Yes	PLEKHH2
1875	chr2	43878295	43878295	1	+	Yes	-	Yes	PLEKHH2
1876	chr2	43878878	43878878	1	+	Yes	-	Yes	PLEKHH2
1877	chr2	43878970	43878970	1	+	Yes	-	Yes	PLEKHH2
1878	chr2	43879280	43879280	1	+	Yes	-	Yes	PLEKHH2
1879	chr2	43880368	43880368	1	+	Yes	-	Yes	PLEKHH2
1880	chr2	43880375	43880375	1	+	Yes	-	Yes	PLEKHH2
1881	chr2	43881069	43881069	1	+	Yes	-	Yes	PLEKHH2
1882	chr2	43882428	43882428	1	+	Yes	-	Yes	PLEKHH2
1883	chr2	43883070	43883070	1	+	Yes	-	Yes	PLEKHH2
1884	chr2	43883793	43883793	1	+	Yes	-	Yes	PLEKHH2
1885	chr2	43883805	43883805	1	+	Yes	-	Yes	PLEKHH2
1886	chr2	43883834	43883834	1	+	Yes	-	Yes	PLEKHH2
1887	chr2	43884165	43884165	1	+	Yes	-	Yes	PLEKHH2
1888	chr2	43885096	43885096	1	+	Yes	-	Yes	PLEKHH2
1889	chr2	43885201	43885201	1	+	Yes	-	Yes	PLEKHH2
1890	chr2	43885419	43885419	1	+	Yes	-	Yes	PLEKHH2
1891	chr2	43885547	43885547	1	+	Yes	-	Yes	PLEKHH2
1892	chr2	43887118	43887118	1	+	Yes	-	Yes	PLEKHH2
1893	chr2	43892535	43892535	1	+	Yes	-	Yes	PLEKHH2
1894	chr2	43893864	43893864	1	+	Yes	-	Yes	PLEKHH2
1895	chr2	43893970	43893970	1	+	Yes	-	Yes	PLEKHH2
1896	chr2	43894665	43894665	1	+	Yes	-	Yes	PLEKHH2
1897	chr2	43894854	43894854	1	+	Yes	-	Yes	PLEKHH2
1898	chr2	43895145	43895145	1	+	Yes	-	Yes	PLEKHH2
1899	chr2	43895469	43895469	1	+	Yes	-	Yes	PLEKHH2
1900	chr2	43895476	43895476	1	+	Yes	-	Yes	PLEKHH2
1901	chr2	43895702	43895702	1	+	Yes	-	Yes	PLEKHH2
1902	chr2	43895954	43895954	1	+	Yes	-	Yes	PLEKHH2
1903	chr2	43896727	43896727	1	+	Yes	-	Yes	PLEKHH2
1904	chr2	43897654	43897654	1	+	Yes	-	Yes	PLEKHH2
1905	chr2	43897948	43897948	1	+	Yes	-	Yes	PLEKHH2
1906	chr2	43899755	43899755	1	+	Yes	-	Yes	PLEKHH2
1907	chr2	43900111	43900111	1	+	Yes	-	Yes	PLEKHH2
1908	chr2	43900143	43900143	1	+	Yes	-	Yes	PLEKHH2
1909	chr2	43900159	43900159	1	+	Yes	-	Yes	PLEKHH2
1910	chr2	43900190	43900190	1	+	Yes	-	Yes	PLEKHH2
1911	chr2	43900229	43900229	1	+	Yes	-	Yes	PLEKHH2
1912	chr2	43900337	43900337	1	+	Yes	-	Yes	PLEKHH2
1913	chr2	43900517	43900517	1	+	Yes	-	Yes	PLEKHH2
1914	chr2	43900529	43900529	1	+	Yes	-	Yes	PLEKHH2
1915	chr2	43900705	43900705	1	+	Yes	-	Yes	PLEKHH2
1916	chr2	43900709	43900709	1	+	Yes	-	Yes	PLEKHH2
1917	chr2	43900734	43900734	1	+	Yes	-	Yes	PLEKHH2
1918	chr2	43900985	43900985	1	+	Yes	-	Yes	PLEKHH2
1919	chr2	43901213	43901213	1	+	Yes	-	Yes	PLEKHH2
1920	chr2	43901683	43901683	1	+	Yes	-	Yes	PLEKHH2
1921	chr2	43902352	43902352	1	+	Yes	-	Yes	PLEKHH2
1922	chr2	43902383	43902383	1	+	Yes	-	Yes	PLEKHH2
1923	chr2	43902386	43902386	1	+	Yes	-	Yes	PLEKHH2
1924	chr2	43902438	43902438	1	+	Yes	-	Yes	PLEKHH2
1925	chr2	43904136	43904136	1	+	Yes	-	Yes	PLEKHH2
1926	chr2	43904137	43904137	1	+	Yes	-	Yes	PLEKHH2
1927	chr2	43904295	43904295	1	+	Yes	-	Yes	PLEKHH2
1928	chr2	43904297	43904297	1	+	Yes	-	Yes	PLEKHH2
1929	chr2	44461761	44461761	1	+	Yes	-	Yes	PPM1B
1930	chr2	44461881	44461881	1	+	Yes	-	Yes	NA
1931	chr2	44461885	44461885	1	+	Yes	-	Yes	NA
1932	chr2	44461925	44461925	1	+	Yes	-	Yes	NA
1933	chr2	44463075	44463075	1	+	Yes	-	Yes	NA
1934	chr2	44463866	44463866	1	+	Yes	-	Yes	NA
1935	chr2	44464156	44464156	1	+	Yes	-	Yes	NA
1936	chr2	44464166	44464166	1	+	Yes	-	Yes	NA
1937	chr2	44464592	44464592	1	+	Yes	-	Yes	NA
1938	chr2	44464804	44464804	1	+	Yes	-	Yes	NA
1939	chr2	44464837	44464837	1	+	Yes	-	Yes	NA
1940	chr2	44464854	44464854	1	+	Yes	-	Yes	NA
1941	chr2	44464868	44464868	1	+	Yes	-	Yes	NA
1942	chr2	44465909	44465909	1	+	Yes	-	Yes	NA
1943	chr2	44465912	44465912	1	+	Yes	-	Yes	NA
1944	chr2	44466051	44466051	1	+	Yes	-	Yes	NA
1945	chr2	44466515	44466515	1	+	Yes	-	Yes	NA
1946	chr2	44466650	44466650	1	+	Yes	-	Yes	NA
1947	chr2	44467132	44467132	1	+	Yes	-	Yes	NA
1948	chr2	44467349	44467349	1	+	Yes	-	Yes	NA
1949	chr2	44467662	44467662	1	+	Yes	-	Yes	NA
1950	chr2	44468100	44468100	1	+	Yes	-	Yes	NA
1951	chr2	44468933	44468933	1	+	Yes	-	Yes	NA
1952	chr2	44469346	44469346	1	+	Yes	-	Yes	NA
1953	chr2	44469362	44469362	1	+	Yes	-	Yes	NA
1954	chr2	44469454	44469454	1	+	Yes	-	Yes	NA
1955	chr2	44469611	44469611	1	+	Yes	-	Yes	NA
1956	chr2	44469942	44469942	1	+	Yes	-	Yes	NA
1957	chr2	44470039	44470039	1	+	Yes	-	Yes	NA
1958	chr2	44470466	44470466	1	+	Yes	-	Yes	NA
1959	chr2	44470512	44470512	1	+	Yes	-	Yes	NA
1960	chr2	44470515	44470515	1	+	Yes	-	Yes	NA
1961	chr2	44470522	44470522	1	+	Yes	-	Yes	NA
1962	chr2	44470695	44470695	1	+	Yes	-	Yes	NA
1963	chr2	44470792	44470792	1	+	Yes	-	Yes	NA
1964	chr2	44470868	44470868	1	+	Yes	-	Yes	NA
1965	chr2	44470930	44470930	1	+	Yes	-	Yes	NA
1966	chr2	44471177	44471177	1	+	Yes	-	Yes	NA
1967	chr2	65312617	65312617	1	+	Yes	-	Yes	CEP68
1968	chr2	74377220	74377220	1	+	Yes	-	Yes	BOLA3-AS1
1969	chr2	87116874	87116874	1	+	Yes	-	Yes	ANAPC1P1
1970	chr2	87119193	87119193	1	+	Yes	-	Yes	ANAPC1P1
1971	chr2	87119206	87119206	1	+	Yes	-	Yes	ANAPC1P1
1972	chr2	87119207	87119207	1	+	Yes	-	Yes	ANAPC1P1
1973	chr2	87119238	87119238	1	+	Yes	-	Yes	ANAPC1P1
1974	chr2	99772745	99772745	1	+	Yes	-	Yes	LIPT1
1975	chr2	99774350	99774350	1	+	Yes	-	Yes	LIPT1
1976	chr2	99774889	99774889	1	+	Yes	-	Yes	LIPT1
1977	chr2	99775098	99775098	1	+	Yes	-	Yes	LIPT1
1978	chr2	99775317	99775317	1	+	Yes	-	Yes	LIPT1
1979	chr2	99776507	99776507	1	+	Yes	-	Yes	LIPT1
1980	chr2	99777030	99777030	1	+	Yes	-	Yes	LIPT1
1981	chr2	99777306	99777306	1	+	Yes	-	Yes	LIPT1
1982	chr2	99777812	99777812	1	+	Yes	-	Yes	LIPT1
1983	chr2	99777986	99777986	1	+	Yes	-	Yes	LIPT1
1984	chr2	99778180	99778180	1	+	Yes	-	Yes	LIPT1
1985	chr2	99778233	99778233	1	+	Yes	-	Yes	LIPT1
1986	chr2	99779485	99779485	1	+	Yes	-	Yes	LIPT1
1987	chr2	99779591	99779591	1	+	Yes	-	Yes	LIPT1
1988	chr2	99780248	99780248	1	+	Yes	-	Yes	NA
1989	chr2	99780310	99780310	1	+	Yes	-	Yes	NA
1990	chr2	99781184	99781184	1	+	Yes	-	Yes	NA
1991	chr2	99781238	99781238	1	+	Yes	-	Yes	NA
1992	chr2	99782549	99782549	1	+	Yes	-	Yes	NA
1993	chr2	99783412	99783412	1	+	Yes	-	Yes	NA
1994	chr2	99783501	99783501	1	+	Yes	-	Yes	NA
1995	chr2	99783526	99783526	1	+	Yes	-	Yes	NA
1996	chr2	99783543	99783543	1	+	Yes	-	Yes	NA
1997	chr2	99783800	99783800	1	+	Yes	-	Yes	NA
1998	chr2	99785461	99785461	1	+	Yes	-	Yes	NA
[truncated: 14,315 more rows]
